# Supplementary material for: 6-[(4-Hy­droxy­phen­yl)diazenyl]-1,10-phenanthrolin-1-ium chloride monohydrate
Source: Acta Crystallogr Sect E Struct Rep Online. 2011 Nov 2;67(Pt 12):o3151. doi: 10.1107/S1600536811044941 (PMC3238824; doi:10.1107/S1600536811044941)
Supplement: Supplementary file 1 [file e-67-o3151-sup1.cif]

##############################################################################
#                                                                            #
# This CIF contains the data in a paper accepted for publication in          #
# Acta Crystallographica Section E. It conforms to the requirements of       #
# Notes for Authors for Acta Crystallographica Section E, and has been       #
# peer reviewed under the auspices of the IUCr Commission on Journals.       #
#                                                                            #
# Full details of the Crystallographic Information File format               #
# are given in the paper "The Crystallographic Information File (CIF):       #
# a New Standard Archive File for Crystallography" by S. R. Hall, F. H.      #
# Allen and I. D. Brown [Acta Cryst. (1991), A47, 655-685].                  #
#                                                                            #
# The current version of the core CIF dictionary is obtainable from          #
# ftp://ftp.iucr.org/pub/cif_core.dic.                                       #
#                                                                            #
# Software is freely available for graphical display of the structure(s)     #
# in this CIF. For information consult the CIF software page                 #
# http://www.iucr.org/resources/cif/software.                                #
#                                                                            #
# This file may be used for bona fide research purposes within the           #
# scientific community so long as proper attribution is given to the journal # 
# article from which it was obtained.                                        #
#                                                                            #
##############################################################################
data_I
_audit_creation_method     SHELXL-97
_chemical_name_systematic
;
6-[(4-Hydroxyphenyl)diazenyl]-1,10-phenanthrolin-1-ium chloride monohydrate
;
_chemical_name_common     ?
_chemical_formula_moiety     'C18 H13 N4 O +, Cl -, H2 O'
_chemical_formula_sum     'C18 H15 Cl N4 O2'
_chemical_formula_iupac     'C18 H13 N4 O +, Cl -, H2 O'
_chemical_formula_weight     354.79
_chemical_melting_point     ?
_symmetry_cell_setting     triclinic
_symmetry_space_group_name_H-M     'P -1'
_symmetry_space_group_name_Hall     '-P 1'
loop_
    _symmetry_equiv_pos_as_xyz
    'x, y, z'
    '-x, -y, -z'
_cell_length_a     7.6732(4)
_cell_length_b     7.7894(4)
_cell_length_c     14.1225(7)
_cell_angle_alpha     78.535(3)
_cell_angle_beta     80.379(3)
_cell_angle_gamma     78.212(3)
_cell_volume     802.73(7)
_cell_formula_units_Z     2
_cell_measurement_reflns_used     4384
_cell_measurement_theta_min     3.221
_cell_measurement_theta_max     66.739
_cell_measurement_temperature     100(2)
_exptl_crystal_description     'transparent plate'
_exptl_crystal_colour     'orange'
_exptl_crystal_size_max     0.41
_exptl_crystal_size_mid     0.26
_exptl_crystal_size_min     0.04
_exptl_crystal_density_diffrn     1.468
_exptl_crystal_density_meas     ?
_exptl_crystal_density_method     'not measured'
_exptl_crystal_F_000     368
_exptl_absorpt_coefficient_mu     2.284
_exptl_absorpt_correction_type     multi-scan
_exptl_absorpt_process_details     '(SADABS; Bruker, 2008)'
_exptl_absorpt_correction_T_min     0.4537
_exptl_absorpt_correction_T_max     0.9142
_exptl_special_details     ?
_diffrn_ambient_temperature     100(2)
_diffrn_radiation_type     CuK\a
_diffrn_radiation_wavelength     1.54178
_diffrn_radiation_source     'fine-focus sealed tube'
_diffrn_radiation_monochromator     graphite
_diffrn_measurement_device_type     'Bruker APEXII CCD'
_diffrn_measurement_method     'phi and omega scans'
_diffrn_detector_area_resol_mean     8.33
_diffrn_reflns_number     15401
_diffrn_reflns_av_R_equivalents     0.0505
_diffrn_reflns_av_sigmaI/netI     0.0327
_diffrn_reflns_theta_min     3.22
_diffrn_reflns_theta_max     67.42
_diffrn_reflns_theta_full     67.42
_diffrn_measured_fraction_theta_max     0.969
_diffrn_measured_fraction_theta_full     0.969
_diffrn_reflns_limit_h_min     -9
_diffrn_reflns_limit_h_max     9
_diffrn_reflns_limit_k_min     -7
_diffrn_reflns_limit_k_max     9
_diffrn_reflns_limit_l_min     -16
_diffrn_reflns_limit_l_max     16
_diffrn_standards_number     ?
_diffrn_standards_interval_count     .
_diffrn_standards_interval_time     .
_diffrn_standards_decay_%     ?
_refine_special_details
;
Refinement of <i>F</i>^2^ against ALL reflections. The weighted <i>R</i>-factor
<i>wR</i> and goodness of fit <i>S</i> are based on <i>F</i>^2^, conventional
<i>R</i>-factors <i>R</i> are based on <i>F</i>, with <i>F</i> set to zero for
negative <i>F</i>^2^. The threshold expression of <i>F</i>^2^ >
\s(<i>F</i>^2^) is used only for calculating <i>R</i>-factors(gt) <i>etc</i>.
and is not relevant to the choice of reflections for refinement.
<i>R</i>-factors based on <i>F</i>^2^ are statistically about twice as large
as those based on <i>F</i>, and <i>R</i>- factors based on ALL data will be
even larger.
;
_reflns_number_total     2806
_reflns_number_gt     2407
_reflns_threshold_expression     I>2sigma(I)
_refine_ls_structure_factor_coef     Fsqd
_refine_ls_matrix_type     full
_refine_ls_R_factor_all     0.0511
_refine_ls_R_factor_gt     0.0425
_refine_ls_wR_factor_gt     0.1121
_refine_ls_wR_factor_ref     0.1180
_refine_ls_goodness_of_fit_ref     1.025
_refine_ls_restrained_S_all     1.025
_refine_ls_number_reflns     2806
_refine_ls_number_parameters     242
_refine_ls_number_restraints     0
_refine_ls_hydrogen_treatment     mixed
_refine_ls_weighting_scheme     calc
_refine_ls_weighting_details
         'calc w=1/[\s^2^(Fo^2^)+(0.0805P)^2^+0.1676P] where P=(Fo^2^+2Fc^2^)/3'
_atom_sites_solution_hydrogens     geom
_atom_sites_solution_primary     direct
_atom_sites_solution_secondary     difmap
_refine_ls_shift/su_max     0.000
_refine_ls_shift/su_mean     0.000
_refine_diff_density_max     0.402
_refine_diff_density_min     -0.211
_refine_ls_extinction_method     none
_refine_ls_extinction_coef     ?
loop_
    _atom_type_symbol
    _atom_type_description
    _atom_type_scat_dispersion_real
    _atom_type_scat_dispersion_imag
    _atom_type_scat_source
    'C' 'C' 0.0181 0.0091
                         'International Tables Vol C Tables 4.2.6.8 and 6.1.1.4'
    'H' 'H' 0.0000 0.0000
                         'International Tables Vol C Tables 4.2.6.8 and 6.1.1.4'
    'N' 'N' 0.0311 0.0180
                         'International Tables Vol C Tables 4.2.6.8 and 6.1.1.4'
    'O' 'O' 0.0492 0.0322
                         'International Tables Vol C Tables 4.2.6.8 and 6.1.1.4'
    'Cl' 'Cl' 0.3639 0.7018
                         'International Tables Vol C Tables 4.2.6.8 and 6.1.1.4'
_computing_data_collection     'APEX2 (Bruker, 2008)'
_computing_cell_refinement     'SAINT (Bruker, 2008)'
_computing_data_reduction     'SAINT (Bruker, 2008)'
_computing_structure_solution     'SHELXS97 (Sheldrick, 2008)'
_computing_structure_refinement     'SHELXL97 (Sheldrick, 2008)'
_computing_molecular_graphics     'X-SEED (Barbour, 2001)'
_computing_publication_material     'SHELXL97 (Sheldrick, 2008)'
loop_
    _atom_site_type_symbol
    _atom_site_label
    _atom_site_fract_x
    _atom_site_fract_y
    _atom_site_fract_z
    _atom_site_U_iso_or_equiv
    _atom_site_adp_type
    _atom_site_calc_flag
    _atom_site_refinement_flags
    _atom_site_occupancy
    _atom_site_symmetry_multiplicity
    _atom_site_disorder_assembly
    _atom_site_disorder_group
    Cl Cl1 0.24720(6) 0.24063(6) 0.05019(3) 0.02974(18) Uani d . 1 1 . .
    O O1 0.8362(2) 1.58116(19) -0.72107(11) 0.0356(4) Uani d . 1 1 . .
    O O2 0.0147(2) 0.5892(2) 0.10617(11) 0.0319(4) Uani d . 1 1 . .
    N N1 0.3212(2) 0.6808(2) -0.09907(12) 0.0286(4) Uani d . 1 1 . .
    N N2 0.5247(2) 0.3608(2) -0.12489(13) 0.0278(4) Uani d . 1 1 . .
    N N3 0.6421(2) 0.9679(2) -0.39335(12) 0.0289(4) Uani d . 1 1 . .
    N N4 0.7403(2) 0.9508(2) -0.47300(12) 0.0288(4) Uani d . 1 1 . .
    C C1 0.2241(3) 0.8387(3) -0.08742(15) 0.0301(5) Uani d . 1 1 . .
    H H1 0.1353 0.8451 -0.0320 0.036 Uiso calc R 1 1 . .
    C C2 0.2451(3) 0.9963(3) -0.15216(16) 0.0307(5) Uani d . 1 1 . .
    H H2 0.1716 1.1059 -0.1405 0.037 Uiso calc R 1 1 . .
    C C3 0.3723(3) 0.9915(3) -0.23242(15) 0.0289(5) Uani d . 1 1 . .
    H H3 0.3878 1.0975 -0.2771 0.035 Uiso calc R 1 1 . .
    C C4 0.4799(3) 0.8273(3) -0.24789(14) 0.0265(4) Uani d . 1 1 . .
    C C5 0.6165(3) 0.8060(3) -0.33052(14) 0.0272(4) Uani d . 1 1 . .
    C C6 0.7152(3) 0.6433(3) -0.34203(15) 0.0281(4) Uani d . 1 1 . .
    H H6 0.8043 0.6327 -0.3970 0.034 Uiso calc R 1 1 . .
    C C7 0.6860(3) 0.4882(3) -0.27224(15) 0.0277(4) Uani d . 1 1 . .
    C C8 0.7851(3) 0.3169(3) -0.27964(15) 0.0302(5) Uani d . 1 1 . .
    H H8 0.8755 0.3004 -0.3335 0.036 Uiso calc R 1 1 . .
    C C9 0.7517(3) 0.1734(3) -0.20927(16) 0.0314(5) Uani d . 1 1 . .
    H H9 0.8194 0.0580 -0.2139 0.038 Uiso calc R 1 1 . .
    C C10 0.6177(3) 0.1993(3) -0.13131(15) 0.0298(5) Uani d . 1 1 . .
    H H10 0.5928 0.1010 -0.0826 0.036 Uiso calc R 1 1 . .
    C C11 0.5531(3) 0.5072(3) -0.19183(14) 0.0263(4) Uani d . 1 1 . .
    C C12 0.4470(3) 0.6768(3) -0.17871(14) 0.0258(4) Uani d . 1 1 . .
    C C13 0.7674(3) 1.1138(3) -0.53279(15) 0.0273(4) Uani d . 1 1 . .
    C C14 0.6952(3) 1.2806(3) -0.50623(16) 0.0337(5) Uani d . 1 1 . .
    H H14 0.6267 1.2879 -0.4441 0.040 Uiso calc R 1 1 . .
    C C15 0.7232(3) 1.4333(3) -0.56975(16) 0.0344(5) Uani d . 1 1 . .
    H H15 0.6758 1.5458 -0.5508 0.041 Uiso calc R 1 1 . .
    C C16 0.8206(3) 1.4250(3) -0.66197(15) 0.0302(5) Uani d . 1 1 . .
    C C17 0.8979(3) 1.2599(3) -0.68827(15) 0.0283(4) Uani d . 1 1 . .
    H H17 0.9682 1.2527 -0.7499 0.034 Uiso calc R 1 1 . .
    C C18 0.8705(3) 1.1070(3) -0.62302(15) 0.0284(4) Uani d . 1 1 . .
    H H18 0.9236 0.9943 -0.6405 0.034 Uiso calc R 1 1 . .
    H H4 0.902(4) 1.565(4) -0.783(2) 0.052(8) Uiso d . 1 1 . .
    H H19 0.442(4) 0.377(3) -0.076(2) 0.045(7) Uiso d . 1 1 . .
    H H20 0.077(4) 0.494(4) 0.091(2) 0.054(8) Uiso d . 1 1 . .
    H H21 -0.055(4) 0.622(4) 0.062(2) 0.050(8) Uiso d . 1 1 . .
loop_
    _atom_site_aniso_label
    _atom_site_aniso_U_11
    _atom_site_aniso_U_22
    _atom_site_aniso_U_33
    _atom_site_aniso_U_12
    _atom_site_aniso_U_13
    _atom_site_aniso_U_23
    Cl1 0.0299(3) 0.0235(3) 0.0305(3) 0.00016(18) -0.00177(19) 0.00097(18)
    O1 0.0425(9) 0.0243(8) 0.0323(8) -0.0014(6) 0.0041(7) 0.0007(6)
    O2 0.0383(9) 0.0256(8) 0.0288(8) 0.0005(6) -0.0038(7) -0.0041(6)
    N1 0.0299(9) 0.0255(9) 0.0280(9) -0.0050(7) -0.0016(7) -0.0011(7)
    N2 0.0282(9) 0.0249(9) 0.0272(9) -0.0021(7) -0.0023(7) -0.0013(7)
    N3 0.0283(9) 0.0280(9) 0.0276(9) -0.0033(7) -0.0025(7) -0.0010(7)
    N4 0.0277(9) 0.0292(10) 0.0262(9) -0.0026(7) -0.0035(7) 0.0005(7)
    C1 0.0291(11) 0.0284(11) 0.0298(11) -0.0026(8) 0.0014(8) -0.0049(8)
    C2 0.0345(11) 0.0226(11) 0.0330(11) -0.0016(8) -0.0031(9) -0.0048(8)
    C3 0.0324(11) 0.0233(11) 0.0298(11) -0.0056(8) -0.0043(8) -0.0011(8)
    C4 0.0256(10) 0.0268(11) 0.0268(10) -0.0040(8) -0.0065(8) -0.0017(8)
    C5 0.0279(10) 0.0253(11) 0.0267(10) -0.0035(8) -0.0067(8) 0.0005(8)
    C6 0.0268(10) 0.0307(11) 0.0251(10) -0.0040(8) -0.0005(8) -0.0040(8)
    C7 0.0261(10) 0.0264(11) 0.0290(11) -0.0014(8) -0.0049(8) -0.0034(8)
    C8 0.0286(11) 0.0291(11) 0.0309(11) -0.0008(8) -0.0024(8) -0.0059(8)
    C9 0.0321(11) 0.0235(11) 0.0358(11) -0.0001(8) -0.0045(9) -0.0033(8)
    C10 0.0321(11) 0.0215(11) 0.0337(11) -0.0022(8) -0.0067(9) -0.0002(8)
    C11 0.0277(10) 0.0236(10) 0.0274(10) -0.0047(8) -0.0067(8) -0.0014(8)
    C12 0.0254(10) 0.0246(11) 0.0269(10) -0.0032(8) -0.0049(8) -0.0032(8)
    C13 0.0258(10) 0.0268(11) 0.0271(10) -0.0022(8) -0.0054(8) -0.0001(8)
    C14 0.0363(12) 0.0315(12) 0.0280(11) -0.0025(9) 0.0030(9) -0.0026(9)
    C15 0.0403(12) 0.0244(11) 0.0334(12) -0.0009(9) 0.0024(9) -0.0040(8)
    C16 0.0306(11) 0.0268(11) 0.0300(11) -0.0031(8) -0.0046(8) 0.0013(8)
    C17 0.0274(10) 0.0286(11) 0.0267(10) -0.0024(8) -0.0023(8) -0.0029(8)
    C18 0.0281(10) 0.0266(11) 0.0276(10) 0.0007(8) -0.0053(8) -0.0025(8)
_geom_special_details
;
All e.s.d.'s (except the e.s.d. in the dihedral angle between two l.s. planes)
are estimated using the full covariance matrix. The cell e.s.d.'s are taken
into account individually in the estimation of e.s.d.'s in distances, angles
and torsion angles; correlations between e.s.d.'s in cell parameters are only
used when they are defined by crystal symmetry. An approximate (isotropic)
treatment of cell e.s.d.'s is used for estimating e.s.d.'s involving l.s.
planes.
;
loop_
    _geom_bond_atom_site_label_1
    _geom_bond_atom_site_label_2
    _geom_bond_site_symmetry_2
    _geom_bond_distance
    _geom_bond_publ_flag
    O1 C16 . 1.347(2) ?
    O1 H4 . 0.95(3) ?
    O2 H20 . 0.84(3) ?
    O2 H21 . 0.85(3) ?
    N1 C1 . 1.327(3) ?
    N1 C12 . 1.355(3) ?
    N2 C10 . 1.326(3) ?
    N2 C11 . 1.358(3) ?
    N2 H19 . 0.87(3) ?
    N3 N4 . 1.259(2) ?
    N3 C5 . 1.419(3) ?
    N4 C13 . 1.411(3) ?
    C1 C2 . 1.398(3) ?
    C1 H1 . 0.9500 ?
    C2 C3 . 1.368(3) ?
    C2 H2 . 0.9500 ?
    C3 C4 . 1.409(3) ?
    C3 H3 . 0.9500 ?
    C4 C12 . 1.405(3) ?
    C4 C5 . 1.444(3) ?
    C5 C6 . 1.362(3) ?
    C6 C7 . 1.430(3) ?
    C6 H6 . 0.9500 ?
    C7 C11 . 1.404(3) ?
    C7 C8 . 1.408(3) ?
    C8 C9 . 1.376(3) ?
    C8 H8 . 0.9500 ?
    C9 C10 . 1.391(3) ?
    C9 H9 . 0.9500 ?
    C10 H10 . 0.9500 ?
    C11 C12 . 1.432(3) ?
    C13 C18 . 1.388(3) ?
    C13 C14 . 1.402(3) ?
    C14 C15 . 1.372(3) ?
    C14 H14 . 0.9500 ?
    C15 C16 . 1.396(3) ?
    C15 H15 . 0.9500 ?
    C16 C17 . 1.395(3) ?
    C17 C18 . 1.384(3) ?
    C17 H17 . 0.9500 ?
    C18 H18 . 0.9500 ?
loop_
    _geom_angle_atom_site_label_1
    _geom_angle_atom_site_label_2
    _geom_angle_atom_site_label_3
    _geom_angle_site_symmetry_1
    _geom_angle_site_symmetry_3
    _geom_angle
    _geom_angle_publ_flag
    C16 O1 H4 . . 112.0(17) ?
    H20 O2 H21 . . 103(3) ?
    C1 N1 C12 . . 116.57(17) ?
    C10 N2 C11 . . 123.09(19) ?
    C10 N2 H19 . . 120.1(18) ?
    C11 N2 H19 . . 116.8(18) ?
    N4 N3 C5 . . 115.16(16) ?
    N3 N4 C13 . . 113.91(16) ?
    N1 C1 C2 . . 123.65(19) ?
    N1 C1 H1 . . 118.2 ?
    C2 C1 H1 . . 118.2 ?
    C3 C2 C1 . . 119.52(18) ?
    C3 C2 H2 . . 120.2 ?
    C1 C2 H2 . . 120.2 ?
    C2 C3 C4 . . 119.12(18) ?
    C2 C3 H3 . . 120.4 ?
    C4 C3 H3 . . 120.4 ?
    C12 C4 C3 . . 116.77(18) ?
    C12 C4 C5 . . 119.30(17) ?
    C3 C4 C5 . . 123.92(18) ?
    C6 C5 N3 . . 124.55(18) ?
    C6 C5 C4 . . 121.23(18) ?
    N3 C5 C4 . . 114.16(17) ?
    C5 C6 C7 . . 120.71(19) ?
    C5 C6 H6 . . 119.6 ?
    C7 C6 H6 . . 119.6 ?
    C11 C7 C8 . . 118.16(19) ?
    C11 C7 C6 . . 118.55(18) ?
    C8 C7 C6 . . 123.28(19) ?
    C9 C8 C7 . . 120.38(19) ?
    C9 C8 H8 . . 119.8 ?
    C7 C8 H8 . . 119.8 ?
    C8 C9 C10 . . 119.17(19) ?
    C8 C9 H9 . . 120.4 ?
    C10 C9 H9 . . 120.4 ?
    N2 C10 C9 . . 120.14(19) ?
    N2 C10 H10 . . 119.9 ?
    C9 C10 H10 . . 119.9 ?
    N2 C11 C7 . . 119.06(18) ?
    N2 C11 C12 . . 119.30(18) ?
    C7 C11 C12 . . 121.64(18) ?
    N1 C12 C4 . . 124.37(18) ?
    N1 C12 C11 . . 117.06(17) ?
    C4 C12 C11 . . 118.57(18) ?
    C18 C13 C14 . . 118.72(19) ?
    C18 C13 N4 . . 117.59(18) ?
    C14 C13 N4 . . 123.69(18) ?
    C15 C14 C13 . . 120.14(19) ?
    C15 C14 H14 . . 119.9 ?
    C13 C14 H14 . . 119.9 ?
    C14 C15 C16 . . 120.64(19) ?
    C14 C15 H15 . . 119.7 ?
    C16 C15 H15 . . 119.7 ?
    O1 C16 C17 . . 123.39(19) ?
    O1 C16 C15 . . 116.79(18) ?
    C17 C16 C15 . . 119.82(19) ?
    C18 C17 C16 . . 118.89(19) ?
    C18 C17 H17 . . 120.6 ?
    C16 C17 H17 . . 120.6 ?
    C17 C18 C13 . . 121.70(18) ?
    C17 C18 H18 . . 119.2 ?
    C13 C18 H18 . . 119.2 ?
loop_
    _geom_torsion_atom_site_label_1
    _geom_torsion_atom_site_label_2
    _geom_torsion_atom_site_label_3
    _geom_torsion_atom_site_label_4
    _geom_torsion_site_symmetry_1
    _geom_torsion_site_symmetry_2
    _geom_torsion_site_symmetry_3
    _geom_torsion_site_symmetry_4
    _geom_torsion
    _geom_torsion_publ_flag
    C5 N3 N4 C13 . . . . -178.33(16) ?
    C12 N1 C1 C2 . . . . 0.2(3) ?
    N1 C1 C2 C3 . . . . -0.2(3) ?
    C1 C2 C3 C4 . . . . -0.2(3) ?
    C2 C3 C4 C12 . . . . 0.6(3) ?
    C2 C3 C4 C5 . . . . 179.22(19) ?
    N4 N3 C5 C6 . . . . 13.2(3) ?
    N4 N3 C5 C4 . . . . -169.79(17) ?
    C12 C4 C5 C6 . . . . -0.7(3) ?
    C3 C4 C5 C6 . . . . -179.33(19) ?
    C12 C4 C5 N3 . . . . -177.80(17) ?
    C3 C4 C5 N3 . . . . 3.6(3) ?
    N3 C5 C6 C7 . . . . 176.79(18) ?
    C4 C5 C6 C7 . . . . 0.0(3) ?
    C5 C6 C7 C11 . . . . 0.2(3) ?
    C5 C6 C7 C8 . . . . -179.3(2) ?
    C11 C7 C8 C9 . . . . -0.3(3) ?
    C6 C7 C8 C9 . . . . 179.22(19) ?
    C7 C8 C9 C10 . . . . 0.7(3) ?
    C11 N2 C10 C9 . . . . 0.0(3) ?
    C8 C9 C10 N2 . . . . -0.5(3) ?
    C10 N2 C11 C7 . . . . 0.4(3) ?
    C10 N2 C11 C12 . . . . -179.60(18) ?
    C8 C7 C11 N2 . . . . -0.3(3) ?
    C6 C7 C11 N2 . . . . -179.78(17) ?
    C8 C7 C11 C12 . . . . 179.75(18) ?
    C6 C7 C11 C12 . . . . 0.2(3) ?
    C1 N1 C12 C4 . . . . 0.2(3) ?
    C1 N1 C12 C11 . . . . 179.76(18) ?
    C3 C4 C12 N1 . . . . -0.6(3) ?
    C5 C4 C12 N1 . . . . -179.33(18) ?
    C3 C4 C12 C11 . . . . 179.85(18) ?
    C5 C4 C12 C11 . . . . 1.1(3) ?
    N2 C11 C12 N1 . . . . -0.5(3) ?
    C7 C11 C12 N1 . . . . 179.51(18) ?
    N2 C11 C12 C4 . . . . 179.09(17) ?
    C7 C11 C12 C4 . . . . -0.9(3) ?
    N3 N4 C13 C18 . . . . -178.43(17) ?
    N3 N4 C13 C14 . . . . 1.1(3) ?
    C18 C13 C14 C15 . . . . 1.5(3) ?
    N4 C13 C14 C15 . . . . -178.00(19) ?
    C13 C14 C15 C16 . . . . 1.2(3) ?
    C14 C15 C16 O1 . . . . 177.6(2) ?
    C14 C15 C16 C17 . . . . -3.1(3) ?
    O1 C16 C17 C18 . . . . -178.53(18) ?
    C15 C16 C17 C18 . . . . 2.3(3) ?
    C16 C17 C18 C13 . . . . 0.5(3) ?
    C14 C13 C18 C17 . . . . -2.4(3) ?
    N4 C13 C18 C17 . . . . 177.18(17) ?
loop_
    _geom_hbond_atom_site_label_D
    _geom_hbond_atom_site_label_H
    _geom_hbond_atom_site_label_A
    _geom_hbond_site_symmetry_A
    _geom_hbond_distance_DH
    _geom_hbond_distance_HA
    _geom_hbond_distance_DA
    _geom_hbond_angle_DHA
    O1 H4 O2 1_664 0.95(3) 1.65(3) 2.586(2) 166(3)
    N2 H19 Cl1 . 0.87(3) 2.35(3) 3.1077(19) 145(2)
    O2 H20 Cl1 . 0.84(3) 2.25(3) 3.0959(16) 180(3)
    O2 H21 Cl1 2_565 0.85(3) 2.30(3) 3.1467(17) 170(2)
data_global
_journal_date_recd_electronic     2011-10-03
_journal_date_accepted     2011-10-26
_journal_name_full     'Acta Crystallographica, Section E'
_journal_year     2011
_journal_volume     67
_journal_issue     12
_journal_page_first     o3151
_journal_page_last     o3151
_journal_paper_category     QO
_journal_coeditor_code     JJ2106
_publ_contact_author_name     'Mark McGuire'
_publ_contact_author_address
;
Department of Chemistry
600 Lincoln Ave.
Charleston, IL 61920
USA
;
_publ_contact_author_email     memcguire@eiu.edu
_publ_contact_author_fax     ?
_publ_contact_author_phone     '(217) 581-6228'
_publ_section_title
;
6-[(4-Hydroxyphenyl)diazenyl]-1,10-phenanthrolin-1-ium chloride monohydrate
;
loop_
    _publ_author_name
    _publ_author_footnote
    _publ_author_address
    'Hazeen, Akram' .
;
Department of Chemistry
600 Lincoln Ave.
Charleston, IL 61920
USA
;
    'Zhang, Yan' .
;
Department of Chemistry
600 Lincoln Ave.
Charleston, IL 61920
USA
;
    'Mao, Minchong' .
;
Department of Chemistry
600 Lincoln Ave.
Charleston, IL 61920
USA
;
    'Wheeler, Kraig A.' .
;
Department of Chemistry
600 Lincoln Ave.
Charleston, IL 61920
USA
;
    'McGuire, Mark E.' .
;
Department of Chemistry
600 Lincoln Ave.
Charleston, IL 61920
USA
;
