# Supplementary material for: 6-[(4-Hy­droxy­phen­yl)diazenyl]-1,10-phenanthrolin-1-ium chloride monohydrate
Source: Acta Crystallogr Sect E Struct Rep Online. 2011 Nov 2;67(Pt 12):o3151. doi: 10.1107/S1600536811044941 (PMC3238824; doi:10.1107/S1600536811044941)
Supplement: Supplementary file 2 [file e-67-o3151-Isup2.hkl]

# 
# h,k,l, Fc-squared, Fo-squared, sigma(Fo-squared) and status flag 
# 
data_I
_shelx_title ' mem11 in P-1' 
_shelx_refln_list_code          4 
_shelx_F_calc_maximum      222.51 
_exptl_crystal_F_000       368.00 
_reflns_d_resolution_high  0.8349 
 
loop_ 
 _symmetry_equiv_pos_as_xyz 
 'x, y, z' 
 '-x, -y, -z' 
 
_cell_length_a     7.6732 
_cell_length_b     7.7894 
_cell_length_c    14.1225 
_cell_angle_alpha  78.535 
_cell_angle_beta   80.379 
_cell_angle_gamma  78.212 
 
_shelx_F_squared_multiplier     1.000 
 
loop_ 
 _refln_index_h 
 _refln_index_k 
 _refln_index_l 
 _refln_F_squared_calc 
 _refln_F_squared_meas 
 _refln_F_squared_sigma 
 _refln_observed_status 
   1   0   0     1526.71     1550.77     31.17 o 
   2   0   0     6284.59     7059.12    138.49 o 
   3   0   0        2.28        1.49      0.74 o 
   4   0   0      995.61      990.79     25.47 o 
   5   0   0        0.93        0.28      1.56 o 
   6   0   0      106.22      110.39      5.75 o 
   7   0   0        1.52        2.02      2.43 o 
   8   0   0      207.26      230.52      7.19 o 
  -8   1   0      578.37      630.72     15.35 o 
  -7   1   0      582.67      562.88     12.99 o 
  -6   1   0       88.45       92.16      4.01 o 
  -5   1   0       88.99       71.92      3.48 o 
  -4   1   0       34.28       34.67      1.78 o 
  -3   1   0      237.49      287.96      8.65 o 
  -2   1   0      611.24      669.54     14.75 o 
  -1   1   0     1555.47     1727.83     33.91 o 
   0   1   0      159.44      192.34      4.00 o 
   1   1   0      372.43      303.43      6.33 o 
   2   1   0      668.55      653.62     15.78 o 
   3   1   0      745.01      772.55     15.68 o 
   4   1   0      123.59      127.83      4.47 o 
   5   1   0       27.20       30.72      2.31 o 
   6   1   0      472.10      476.95     15.73 o 
   7   1   0        0.87        3.64      2.48 o 
   8   1   0       62.63       71.45      3.63 o 
   9   1   0       21.48       24.43      3.09 o 
  -8   2   0       47.75       48.90      2.99 o 
  -7   2   0      141.71      146.09      4.70 o 
  -6   2   0      193.99      185.94      5.73 o 
  -5   2   0       41.96       37.13      2.93 o 
  -4   2   0       37.16       35.30      1.76 o 
  -3   2   0      119.96      157.51      5.58 o 
  -2   2   0      158.59      192.95      5.60 o 
  -1   2   0       17.18       13.60      1.15 o 
   0   2   0      119.26      151.99      3.39 o 
   1   2   0      104.88      101.03      3.05 o 
   2   2   0     1421.98     1379.45     27.44 o 
   3   2   0        1.01       -0.74      1.62 o 
   4   2   0      529.53      507.45     14.12 o 
   5   2   0        1.79        2.25      1.52 o 
   6   2   0      203.06      181.66      9.30 o 
   7   2   0        7.98        6.07      2.47 o 
   8   2   0       30.29       31.31      2.93 o 
   9   2   0        0.49        0.13      1.97 o 
  -7   3   0       48.87       44.41      3.07 o 
  -6   3   0        0.23        3.25      2.14 o 
  -5   3   0      415.34      392.11      7.37 o 
  -4   3   0       23.65       33.29      1.91 o 
  -3   3   0      806.39      900.39     17.27 o 
  -2   3   0       45.78       57.90      2.64 o 
  -1   3   0      175.95      203.17      5.25 o 
   0   3   0       74.58       78.80      2.33 o 
   1   3   0       14.55       18.81      1.14 o 
   2   3   0       10.53        8.20      1.14 o 
   3   3   0       74.42       61.21      2.83 o 
   4   3   0       51.64       51.27      2.31 o 
   5   3   0      135.91      118.04      3.67 o 
   6   3   0       97.77       87.01      3.69 o 
   7   3   0       48.51       47.48      2.96 o 
   8   3   0        9.41       10.29      2.25 o 
  -7   4   0       26.37       24.65      4.36 o 
  -6   4   0       85.24       84.68      3.21 o 
  -5   4   0        8.50        9.86      2.33 o 
  -4   4   0       28.88       33.27      2.47 o 
  -3   4   0       47.99       54.08      2.26 o 
  -2   4   0      472.43      487.11     10.13 o 
  -1   4   0      125.70      142.21      4.16 o 
   0   4   0      186.41      192.21      4.71 o 
   1   4   0       94.38      103.95      2.95 o 
   2   4   0      290.77      268.00      9.13 o 
   3   4   0      894.22      914.54     19.24 o 
   4   4   0       65.78       72.83      2.90 o 
   5   4   0       65.95       64.18      5.91 o 
   6   4   0      307.26      292.59      6.00 o 
   7   4   0        0.24        2.82      3.04 o 
   8   4   0        2.91        3.69      2.08 o 
  -6   5   0        2.03        3.66      4.43 o 
  -5   5   0      634.34      633.88     12.65 o 
  -4   5   0       51.53       49.04      3.05 o 
  -3   5   0      111.35      114.01      3.89 o 
  -2   5   0       13.62       15.03      1.79 o 
  -1   5   0      595.39      596.78     13.79 o 
   0   5   0      276.95      276.15      8.62 o 
   1   5   0      468.99      514.08     28.00 o 
   2   5   0        8.35        4.87      2.17 o 
   3   5   0      316.94      291.08      8.16 o 
   4   5   0      264.08      262.50     13.34 o 
   5   5   0        7.94        6.98      2.48 o 
   6   5   0        7.73        9.23      2.43 o 
   7   5   0        0.47        2.11      2.04 o 
   8   5   0      427.07      467.61     12.95 o 
  -5   6   0        0.57        4.28      2.03 o 
  -4   6   0        4.02        3.52      1.72 o 
  -3   6   0       62.25       55.71      2.74 o 
  -2   6   0       48.81       44.95      2.96 o 
  -1   6   0        4.24        0.24      2.11 o 
   0   6   0        1.60        1.12      3.92 o 
   2   6   0      111.01      123.20     11.76 o 
   3   6   0      287.84      280.57      9.05 o 
   4   6   0      100.55       92.13      3.80 o 
   5   6   0       22.56       22.35      2.76 o 
   6   6   0       23.52       27.33      2.60 o 
   7   6   0        1.75        3.65      2.66 o 
  -4   7   0        5.55        2.48      2.70 o 
  -3   7   0      133.11      146.45      4.60 o 
  -2   7   0        0.42       -0.44      1.97 o 
  -1   7   0        2.25        3.42      2.18 o 
   3   7   0      223.07      209.50      8.37 o 
   4   7   0       48.34       50.12      3.69 o 
   5   7   0      189.22      195.23      5.58 o 
   6   7   0       19.18       21.01      3.15 o 
  -2   8   0       19.92       18.22      2.57 o 
   4   8   0       48.83       48.51      4.97 o 
   5   8   0       11.80       11.61      2.68 o 
  -5  -8   1       54.42       56.04      3.56 o 
  -4  -8   1        9.77        8.29      4.14 o 
   2  -8   1       69.16       56.65      3.56 o 
  -6  -7   1       86.94       89.23      4.46 o 
  -5  -7   1       84.93       82.52      3.94 o 
  -4  -7   1        2.64        0.04      3.08 o 
  -3  -7   1       23.13       14.41      3.88 o 
   1  -7   1       68.05       69.30      3.98 o 
   2  -7   1      124.42      119.86      4.08 o 
   3  -7   1      187.66      188.59      6.22 o 
   4  -7   1       24.13       22.94      2.22 o 
  -7  -6   1        1.51        0.23      2.50 o 
  -6  -6   1        0.37        0.90      2.07 o 
  -5  -6   1       87.79       90.75      3.33 o 
  -4  -6   1       61.27       57.90      3.53 o 
  -3  -6   1        7.44        3.84      3.45 o 
  -2  -6   1       10.79       12.85      4.93 o 
   0  -6   1       10.00       19.60      6.72 o 
   1  -6   1      600.68      601.99     15.27 o 
   2  -6   1       51.61       55.02      2.93 o 
   3  -6   1       12.22       15.32      2.49 o 
   4  -6   1       36.79       40.88      2.37 o 
   5  -6   1       19.90       23.24      2.77 o 
  -8  -5   1      186.98      204.41      7.31 o 
  -7  -5   1       63.63       67.47      2.91 o 
  -6  -5   1       33.08       34.21      2.60 o 
  -5  -5   1       53.76       52.85      2.95 o 
  -4  -5   1      365.23      358.08     10.72 o 
  -3  -5   1      313.09      301.27      7.86 o 
  -2  -5   1      221.63      212.99      9.61 o 
  -1  -5   1      224.11      200.14      8.59 o 
   0  -5   1      315.22      300.72      7.60 o 
   1  -5   1      938.63      921.71     19.11 o 
   2  -5   1       28.72       31.56      2.31 o 
   3  -5   1      323.76      306.38      7.48 o 
   4  -5   1       22.28       23.84      2.30 o 
   5  -5   1      177.77      169.56      4.41 o 
   6  -5   1      182.41      188.20      6.42 o 
  -8  -4   1       36.42       35.63      6.95 o 
  -7  -4   1      141.68      147.76      4.72 o 
  -6  -4   1      439.29      436.17      8.15 o 
  -5  -4   1       11.42       11.18      3.33 o 
  -4  -4   1        3.98        2.13      1.90 o 
  -3  -4   1       43.28       38.86      2.54 o 
  -2  -4   1     1285.63     1394.65     42.58 o 
  -1  -4   1      705.56      739.97     17.34 o 
   0  -4   1      404.88      456.13     11.83 o 
   1  -4   1       70.79       75.74      2.60 o 
   2  -4   1      263.51      290.96      6.47 o 
   3  -4   1      152.01      187.27      5.09 o 
   4  -4   1       60.72       59.01      2.75 o 
   5  -4   1        3.18        5.17      1.79 o 
   6  -4   1       17.51       15.20      2.23 o 
   7  -4   1        3.25        6.72      2.55 o 
  -8  -3   1       38.35       39.77      2.58 o 
  -7  -3   1        4.87        5.80      2.34 o 
  -6  -3   1       15.19       13.40      2.83 o 
  -5  -3   1      125.17      121.95      4.32 o 
  -4  -3   1        6.51        6.91      1.57 o 
  -3  -3   1      722.13      730.84     19.70 o 
  -2  -3   1      458.77      481.28     11.51 o 
  -1  -3   1       16.80       21.31      1.37 o 
   0  -3   1      528.07      574.47     12.08 o 
   1  -3   1      468.28      526.32     16.99 o 
   2  -3   1      220.60      343.73      9.40 o 
   3  -3   1      448.51      488.10     10.70 o 
   4  -3   1       38.25       37.80      1.99 o 
   5  -3   1      221.51      208.49      5.13 o 
   6  -3   1       21.98       23.33      2.96 o 
   7  -3   1        5.36        6.96      2.02 o 
  -8  -2   1       35.55       40.15      2.91 o 
  -7  -2   1       23.33       29.97      4.72 o 
  -6  -2   1       93.93       87.90      4.86 o 
  -5  -2   1        2.46        1.38      1.56 o 
  -4  -2   1       13.18       11.32      1.54 o 
  -3  -2   1        0.26       -0.03      1.36 o 
  -2  -2   1     1622.16     1639.92     36.79 o 
  -1  -2   1        0.27       -0.43      0.83 o 
   0  -2   1      409.45      460.88      9.51 o 
   1  -2   1     1384.23     1619.93     36.31 o 
   2  -2   1     4123.69     4725.89    101.03 o 
   3  -2   1      700.42      827.90     20.69 o 
   4  -2   1      479.92      469.37      9.62 o 
   5  -2   1       23.60       21.26      2.30 o 
   6  -2   1      507.46      480.09     12.73 o 
   7  -2   1       73.13       79.31      3.53 o 
   8  -2   1        0.45        3.69      1.95 o 
  -8  -1   1        3.13        0.34      2.43 o 
  -7  -1   1      138.97      137.17      4.51 o 
  -6  -1   1        0.28       19.79     12.45 o 
  -5  -1   1     1095.80      964.51     20.93 o 
  -4  -1   1       69.92       80.86      3.34 o 
  -3  -1   1      322.70      318.78      7.77 o 
  -2  -1   1     1426.18     1438.74     32.22 o 
  -1  -1   1     1216.68     1243.10     27.83 o 
   0  -1   1      113.17      130.25      2.90 o 
   1  -1   1      208.16      251.83      5.85 o 
   2  -1   1      326.09      340.07      8.00 o 
   3  -1   1      760.75      911.13     20.19 o 
   4  -1   1       17.54       18.32      1.41 o 
   5  -1   1      123.13      113.77      4.89 o 
   6  -1   1      165.56      155.50      5.59 o 
   7  -1   1       53.99       54.96      3.22 o 
   8  -1   1       42.35       50.29      3.16 o 
  -8   0   1       37.31       38.71      3.19 o 
  -7   0   1       57.85       57.02      3.15 o 
  -6   0   1        1.93        0.33      4.94 o 
  -5   0   1      482.69      428.90     12.50 o 
  -4   0   1     1105.34     1120.17     28.82 o 
  -3   0   1      386.41      406.02      8.60 o 
  -2   0   1      295.63      345.11      7.22 o 
  -1   0   1       34.82       39.24      1.07 o 
   0   0   1      129.58      107.45      4.22 o 
   1   0   1       89.64       66.14      2.46 o 
   2   0   1     4637.12     4831.48     94.85 o 
   3   0   1       98.70      111.79      3.41 o 
   4   0   1      286.81      286.88      7.06 o 
   5   0   1        5.77        5.66      1.74 o 
   6   0   1      165.49      151.64      5.97 o 
   7   0   1        0.56        1.29      2.93 o 
   8   0   1       14.41       19.19      4.07 o 
  -8   1   1        1.32        1.90      2.41 o 
  -7   1   1      121.82      134.07      8.75 o 
  -6   1   1       17.91       15.93      2.46 o 
  -5   1   1       93.92       93.00      3.92 o 
  -4   1   1       10.83        8.92      1.20 o 
  -3   1   1     1206.01     1351.52     29.63 o 
  -2   1   1      131.61      153.10      4.00 o 
  -1   1   1      800.38      961.30     20.82 o 
   0   1   1     2744.76     2950.69     62.22 o 
   1   1   1        5.22        8.78      0.83 o 
   2   1   1     3743.95     3966.86     78.18 o 
   3   1   1      330.45      361.28      7.67 o 
   4   1   1        4.51        5.61      1.41 o 
   5   1   1      142.49      136.34      4.70 o 
   6   1   1        0.41       11.01      5.50 o 
   7   1   1       99.63       95.63      3.82 o 
   8   1   1       59.97       65.36      3.82 o 
   9   1   1       36.71       41.74      2.53 o 
  -8   2   1      349.34      373.99     11.15 o 
  -7   2   1      480.95      467.65     10.99 o 
  -6   2   1      173.10      175.61      5.52 o 
  -5   2   1        5.13        4.49      1.81 o 
  -4   2   1       36.97       36.31      1.75 o 
  -3   2   1     1140.04     1398.85     34.01 o 
  -2   2   1      455.42      485.01     11.12 o 
  -1   2   1      751.27      883.32     19.37 o 
   0   2   1     4315.47     4582.25     89.89 o 
   1   2   1     1109.17     1067.94     25.55 o 
   2   2   1      507.75      539.79     12.60 o 
   3   2   1       68.60       76.27      3.72 o 
   4   2   1      778.00      765.00     20.55 o 
   5   2   1       68.05       67.75      2.80 o 
   6   2   1      488.59      490.72     19.99 o 
   7   2   1       72.86       73.90      3.40 o 
   8   2   1       59.04       60.99      3.13 o 
   9   2   1        1.92        1.40      2.00 o 
  -7   3   1      108.00      105.00      3.66 o 
  -6   3   1       21.48       18.42      2.27 o 
  -5   3   1      288.39      284.95      9.60 o 
  -4   3   1       38.75       40.78      2.04 o 
  -3   3   1        4.94        2.70      1.15 o 
  -2   3   1     2136.82     2722.47     65.20 o 
  -1   3   1      737.53      883.23     19.63 o 
   0   3   1      101.10      115.34      3.22 o 
   1   3   1     1723.26     1885.23     37.44 o 
   2   3   1        7.76       13.39      1.96 o 
   3   3   1      140.83      126.86      4.47 o 
   4   3   1      188.01      177.46      4.83 o 
   5   3   1      114.27       93.63      3.23 o 
   6   3   1       45.89       42.38      4.18 o 
   7   3   1       53.45       54.06      3.07 o 
   8   3   1        0.00        3.72      2.32 o 
   9   3   1       64.54       70.11      4.38 o 
  -7   4   1        8.13       15.43      3.96 o 
  -6   4   1       89.25       83.92      3.81 o 
  -5   4   1        0.93       -1.77      2.12 o 
  -4   4   1       52.88       48.82      2.73 o 
  -3   4   1      104.03      118.96      3.76 o 
  -2   4   1      277.85      304.16      6.69 o 
  -1   4   1        1.52        0.36      1.21 o 
   0   4   1        9.93       10.73      1.45 o 
   1   4   1        0.49       -0.79      1.13 o 
   2   4   1      896.30      846.42     33.63 o 
   3   4   1      978.63      976.83     26.66 o 
   4   4   1      880.45      816.76     16.82 o 
   5   4   1      189.56      177.12      6.54 o 
   6   4   1      387.28      351.70      6.24 o 
   7   4   1       70.08       76.72      3.27 o 
   8   4   1       53.54       54.46      2.76 o 
  -6   5   1        3.06        2.46      2.14 o 
  -5   5   1      131.48      139.59      3.77 o 
  -4   5   1      114.83      109.57      3.97 o 
  -3   5   1       29.16       33.33      2.32 o 
  -2   5   1       29.05       35.15      2.11 o 
  -1   5   1      423.84      464.88     10.26 o 
   0   5   1       59.39       63.57      2.73 o 
   1   5   1       57.05       51.68      3.33 o 
   2   5   1       57.55       52.25      2.72 o 
   3   5   1       68.20       59.73      2.88 o 
   4   5   1        4.90        5.90      2.26 o 
   5   5   1      109.38      106.34      3.77 o 
   6   5   1       32.78       31.68      2.68 o 
   7   5   1      141.14      147.80      3.85 o 
   8   5   1        4.46       12.23      5.09 o 
  -5   6   1       92.81       92.34      4.06 o 
  -4   6   1       90.60      102.72      3.48 o 
  -3   6   1       81.17       62.69      2.91 o 
  -2   6   1      325.32      321.11      7.71 o 
  -1   6   1       38.30       37.32      3.04 o 
   0   6   1       10.61       15.66      3.82 o 
   2   6   1       29.44       30.09      3.66 o 
   3   6   1      177.24      175.57      8.00 o 
   4   6   1        5.79        4.98      2.58 o 
   5   6   1        0.37       -0.98      2.44 o 
   6   6   1       43.96       48.61      2.90 o 
   7   6   1        0.69       -1.73      2.23 o 
  -4   7   1       13.88       15.81      2.03 o 
  -3   7   1      103.04      100.77      5.20 o 
  -2   7   1        0.50        1.46      1.84 o 
  -1   7   1      606.44      578.72     14.81 o 
   3   7   1       83.23       77.18      5.50 o 
   4   7   1        4.10        4.56      3.67 o 
   5   7   1       64.57       69.57      3.19 o 
   6   7   1       45.86       54.40      2.89 o 
   7   7   1       62.14       72.16      4.07 o 
  -2   8   1      175.23      181.44      6.21 o 
  -1   8   1        5.33        6.16      4.48 o 
   4   8   1      135.08      121.25      4.93 o 
   5   8   1        4.78        3.40      2.76 o 
  -4  -8   2        9.16        9.02      3.90 o 
   2  -8   2       33.74       27.39      2.77 o 
  -6  -7   2       24.84       26.43      3.01 o 
  -5  -7   2      111.29       99.71      4.16 o 
  -4  -7   2       50.52       43.34      3.56 o 
  -3  -7   2        0.30        1.88      3.60 o 
   1  -7   2        3.01        5.63      2.32 o 
   2  -7   2       22.20       26.51      2.28 o 
   3  -7   2       18.80       20.93      1.94 o 
   4  -7   2       54.83       65.89      3.08 o 
  -7  -6   2       85.80       93.85      3.90 o 
  -6  -6   2       27.01       24.87      2.21 o 
  -5  -6   2       87.24       87.34      3.63 o 
  -4  -6   2      295.88      283.29      6.89 o 
  -3  -6   2       35.71       34.85      3.30 o 
  -2  -6   2       27.49       25.39      4.31 o 
  -1  -6   2      126.41      128.80     12.88 o 
   0  -6   2     1092.11     1086.40     56.56 o 
   1  -6   2     3164.11     3221.73     73.62 o 
   2  -6   2       37.75       40.73      2.81 o 
   3  -6   2      724.40      758.74     16.09 o 
   4  -6   2      116.46      120.19      4.05 o 
   5  -6   2       53.89       61.46      3.20 o 
  -7  -5   2      382.59      404.87      8.12 o 
  -6  -5   2      130.10      137.59      3.78 o 
  -5  -5   2       83.70       84.99      3.34 o 
  -4  -5   2      133.43      118.71      4.46 o 
  -3  -5   2       19.50       15.71      3.39 o 
  -2  -5   2        0.84        1.03      2.23 o 
  -1  -5   2      218.09      207.52      7.50 o 
   0  -5   2       23.23       22.02      2.37 o 
   1  -5   2       72.51       68.93      3.15 o 
   2  -5   2        3.50        4.41      2.18 o 
   3  -5   2      135.27      137.13      3.76 o 
   4  -5   2      247.19      243.23      5.55 o 
   5  -5   2        0.53        3.36      1.63 o 
   6  -5   2       30.61       32.65      2.07 o 
  -8  -4   2        0.08        1.90      2.80 o 
  -7  -4   2        3.87        8.95      2.53 o 
  -6  -4   2       47.37       46.34      2.89 o 
  -5  -4   2      205.12      194.29      5.23 o 
  -4  -4   2      373.66      339.53      8.79 o 
  -3  -4   2       26.26       21.50      2.10 o 
  -2  -4   2      266.30      230.46      8.10 o 
  -1  -4   2       24.67       39.76      2.52 o 
   0  -4   2      262.52      252.42      6.65 o 
   1  -4   2        2.12        2.24      1.31 o 
   2  -4   2       18.26       18.42      1.70 o 
   3  -4   2      256.40      264.93      6.67 o 
   4  -4   2       14.24       13.71      1.93 o 
   5  -4   2       20.05       22.23      1.85 o 
   6  -4   2        4.98        4.36      1.95 o 
   7  -4   2       36.76       36.73      3.17 o 
  -8  -3   2       91.04       95.24      9.20 o 
  -7  -3   2       27.71       24.99      2.95 o 
  -6  -3   2       94.47       83.47      3.85 o 
  -5  -3   2        1.51        5.39      2.01 o 
  -4  -3   2      923.54      833.64     18.49 o 
  -3  -3   2        0.83        0.20      1.52 o 
  -2  -3   2     2636.78     3027.13     67.61 o 
  -1  -3   2      830.67      996.94     21.68 o 
   0  -3   2     1247.90     1367.49     27.43 o 
   1  -3   2      100.51      105.10      3.40 o 
   2  -3   2      101.22      129.86      4.41 o 
   3  -3   2       73.64       90.47      4.16 o 
   4  -3   2       65.62       72.87      2.87 o 
   5  -3   2      337.13      327.71      6.51 o 
   6  -3   2        8.89       15.68      2.68 o 
   7  -3   2       31.04       33.13      2.53 o 
  -8  -2   2        2.59        1.94      2.33 o 
  -7  -2   2      124.30      125.49      4.84 o 
  -6  -2   2       28.50       22.69      2.59 o 
  -5  -2   2       49.29       51.54      3.60 o 
  -4  -2   2       56.87       51.26      2.25 o 
  -3  -2   2      153.12      136.76      4.17 o 
  -2  -2   2     1633.18     1768.10     39.69 o 
  -1  -2   2       14.15       15.59      1.46 o 
   0  -2   2      483.89      558.22     11.43 o 
   1  -2   2     1698.28     1984.80     43.12 o 
   2  -2   2      577.73      659.48     14.89 o 
   3  -2   2      609.39      722.18     18.32 o 
   4  -2   2     1086.18     1223.37     21.75 o 
   5  -2   2       10.74        7.52      2.00 o 
   6  -2   2        0.87        1.84      2.72 o 
   7  -2   2      138.32      134.33      7.05 o 
   8  -2   2        0.87        0.31      2.12 o 
  -8  -1   2        1.94        4.20      2.22 o 
  -7  -1   2       50.88       46.26      3.07 o 
  -6  -1   2      124.48      115.03      4.15 o 
  -5  -1   2      468.81      437.05     10.34 o 
  -4  -1   2      997.80     1049.93     22.45 o 
  -3  -1   2       66.92       70.20      2.53 o 
  -2  -1   2     2423.32     2520.79     56.12 o 
  -1  -1   2      988.71     1049.88     21.26 o 
   0  -1   2        4.38       10.20      0.91 o 
   1  -1   2     1777.34     1927.36     41.48 o 
   2  -1   2     1423.97     1636.83     35.53 o 
   3  -1   2      946.65     1013.61     22.37 o 
   4  -1   2        3.00        0.48      1.16 o 
   5  -1   2      585.25      574.08     14.11 o 
   6  -1   2        0.24        0.82      2.87 o 
   7  -1   2       24.91       24.83      3.38 o 
   8  -1   2      226.30      234.09      8.85 o 
  -8   0   2       92.90       95.67      3.56 o 
  -7   0   2        6.18        6.72      2.42 o 
  -6   0   2      314.22      274.66      6.81 o 
  -5   0   2       46.69       43.42      5.66 o 
  -4   0   2      228.13      200.21      5.17 o 
  -3   0   2     1001.50     1046.56     23.89 o 
  -2   0   2        1.58        0.77      0.74 o 
  -1   0   2      298.13      316.07      7.30 o 
   0   0   2      637.71      569.21     11.37 o 
   1   0   2      206.90      229.37      4.84 o 
   2   0   2     6241.44     7274.28    155.10 o 
   3   0   2      271.51      262.04      5.77 o 
   4   0   2     1501.09     1591.70     39.77 o 
   5   0   2      196.62      185.30      5.84 o 
   6   0   2       75.85       65.37      5.33 o 
   7   0   2       22.73       24.24      2.92 o 
   8   0   2       28.61       35.05      3.24 o 
  -8   1   2       29.94       34.09      2.89 o 
  -7   1   2       32.93       32.84      2.78 o 
  -6   1   2        1.49        2.52      2.96 o 
  -5   1   2      212.03      202.74      6.43 o 
  -4   1   2       96.74      102.39      3.39 o 
  -3   1   2      406.84      398.66      9.40 o 
  -2   1   2      359.89      442.87     10.08 o 
  -1   1   2       18.80       34.50      1.48 o 
   0   1   2     2813.20     2830.02     59.82 o 
   1   1   2      187.45      188.55      4.13 o 
   2   1   2      210.92      239.61      6.01 o 
   3   1   2       10.84        5.97      1.19 o 
   4   1   2       44.70       45.20      2.11 o 
   5   1   2      275.77      248.57      6.54 o 
   6   1   2      109.34      104.83      4.87 o 
   7   1   2      276.18      247.37      6.86 o 
   8   1   2       17.85       18.46      2.78 o 
   9   1   2       31.68       35.52      2.53 o 
  -8   2   2       72.92       72.17      3.18 o 
  -7   2   2      104.61      107.79      4.27 o 
  -6   2   2      166.72      169.00      4.89 o 
  -5   2   2       22.63       25.14      2.29 o 
  -4   2   2      498.10      485.74     10.15 o 
  -3   2   2        7.76        3.87      1.28 o 
  -2   2   2      247.06      274.64      6.69 o 
  -1   2   2       34.59       47.21      1.72 o 
   0   2   2      538.02      593.17     12.19 o 
   1   2   2        9.90        8.40      0.80 o 
   2   2   2      117.70      146.65      4.02 o 
   3   2   2      118.95      141.36      3.94 o 
   4   2   2      901.39      836.59     22.30 o 
   5   2   2       18.70       15.54      1.71 o 
   6   2   2      101.93       90.58     13.72 o 
   7   2   2      328.95      332.56      8.53 o 
   8   2   2       32.38       36.95      3.00 o 
   9   2   2       22.14       24.83      2.51 o 
  -7   3   2      243.66      230.28      8.97 o 
  -6   3   2       41.01       39.54      3.07 o 
  -5   3   2      437.95      417.88     11.11 o 
  -4   3   2      484.05      487.35     10.06 o 
  -3   3   2      494.06      514.31      9.79 o 
  -2   3   2       63.59       59.95      2.60 o 
  -1   3   2     3593.22     4258.28     91.06 o 
   0   3   2     2730.72     2892.36     57.06 o 
   1   3   2     2827.59     3013.57     59.41 o 
   2   3   2       13.11       12.51      1.48 o 
   3   3   2       49.51       45.03      2.44 o 
   4   3   2      350.84      313.20      7.04 o 
   5   3   2       24.21       24.37      2.16 o 
   6   3   2       19.83       36.98     11.75 o 
   7   3   2       11.94       13.61      3.01 o 
   8   3   2        0.57        2.78      2.37 o 
   9   3   2       44.29       48.91      3.33 o 
  -7   4   2       32.37       27.07      3.96 o 
  -6   4   2       21.68       22.15      2.55 o 
  -5   4   2        0.15       -0.35      1.95 o 
  -4   4   2       49.57       44.91      3.02 o 
  -3   4   2      279.71      296.26      7.22 o 
  -2   4   2      171.93      166.76      5.49 o 
  -1   4   2      165.21      181.55      5.39 o 
   0   4   2       83.59      146.00      4.55 o 
   1   4   2       59.64       59.67      2.26 o 
   2   4   2      976.71      958.40     24.18 o 
   3   4   2      179.97      181.44      5.82 o 
   4   4   2      455.83      443.46     10.36 o 
   5   4   2      296.10      270.02      8.79 o 
   6   4   2       53.83       58.87      2.85 o 
   7   4   2       44.21       47.42      2.96 o 
   8   4   2       21.19       23.17      2.42 o 
  -6   5   2       21.65       24.55      2.91 o 
  -5   5   2       69.68       74.50      2.67 o 
  -4   5   2        1.33        0.74      1.72 o 
  -3   5   2       59.54       59.86      2.69 o 
  -2   5   2       35.22       33.08      2.22 o 
  -1   5   2      526.15      600.29     14.12 o 
   0   5   2       37.39       45.64      2.42 o 
   1   5   2      143.54      135.75      5.23 o 
   2   5   2       61.44       57.63      2.89 o 
   3   5   2      525.13      478.28     12.26 o 
   4   5   2      120.68      111.36      3.92 o 
   5   5   2       29.58       26.54      2.45 o 
   6   5   2        4.01        5.05      2.32 o 
   7   5   2       23.32       21.37      2.73 o 
   8   5   2       87.35       92.23      3.95 o 
  -5   6   2       13.48       12.33      1.81 o 
  -4   6   2      305.16      295.86      6.25 o 
  -3   6   2        6.50        5.37      1.83 o 
  -2   6   2       88.40       90.03      3.39 o 
  -1   6   2      183.11      175.89      6.25 o 
   0   6   2      146.18      135.97      5.87 o 
   1   6   2      262.73      263.21     12.51 o 
   2   6   2      426.12      399.31     16.62 o 
   3   6   2        0.19       -0.72      3.44 o 
   4   6   2      397.15      372.03      8.42 o 
   5   6   2        0.02        2.78      2.46 o 
   6   6   2      225.91      236.29      5.53 o 
   7   6   2        1.58        2.64      2.13 o 
  -4   7   2        7.95        5.87      1.71 o 
  -3   7   2      108.88      112.95      3.90 o 
  -2   7   2        5.34        6.16      1.98 o 
  -1   7   2       61.58       64.60      3.63 o 
   0   7   2       25.43       22.96      7.84 o 
   3   7   2      124.13      132.99      7.81 o 
   4   7   2        0.37        0.68      2.95 o 
   5   7   2       18.51       14.11      2.62 o 
   6   7   2        1.88        2.94      2.13 o 
   7   7   2       43.67       51.31      3.04 o 
  -3   8   2        5.62        3.92      2.80 o 
  -2   8   2       46.56       46.35      2.87 o 
  -1   8   2       12.59        8.20      3.36 o 
   4   8   2      151.70      138.41      6.32 o 
   5   8   2        2.85        5.41      2.60 o 
   6   8   2        0.26       21.91     17.92 o 
  -4  -8   3        0.01        2.65      3.39 o 
  -3  -8   3       62.44       56.00      6.16 o 
   1  -8   3      119.88      122.64      7.84 o 
   2  -8   3        9.43       16.37      4.76 o 
  -6  -7   3       86.30       99.42      7.20 o 
  -5  -7   3        1.86        7.47      2.94 o 
  -4  -7   3       55.97       57.78      3.13 o 
  -3  -7   3       24.40       17.48      3.11 o 
  -2  -7   3      154.75      166.94     12.69 o 
  -1  -7   3        0.03       -3.13      6.16 o 
   0  -7   3       13.05       17.92      6.16 o 
   1  -7   3       12.53        9.96      2.88 o 
   2  -7   3       37.39       40.58      2.74 o 
   3  -7   3        4.06        3.29      1.78 o 
   4  -7   3       55.94       57.02      2.76 o 
  -7  -6   3       21.77       24.08      3.35 o 
  -6  -6   3        7.33        6.89      2.26 o 
  -5  -6   3       25.30       36.96      3.30 o 
  -4  -6   3        0.03       -0.09      2.73 o 
  -3  -6   3      433.64      403.77      9.71 o 
  -2  -6   3       11.90        9.16      3.80 o 
  -1  -6   3      374.16      382.00     13.01 o 
   0  -6   3      487.85      445.70     11.47 o 
   1  -6   3      631.61      641.83     13.50 o 
   2  -6   3       27.65       30.49      2.44 o 
   3  -6   3       14.97       17.91      2.08 o 
   4  -6   3       14.59       15.72      1.77 o 
   5  -6   3       31.48       35.57      2.32 o 
  -7  -5   3       71.06       77.35      4.58 o 
  -6  -5   3       33.06       31.45      2.48 o 
  -5  -5   3       23.46       19.71      2.68 o 
  -4  -5   3       39.71       36.02      3.15 o 
  -3  -5   3        3.62        4.10      3.49 o 
  -2  -5   3      189.57      164.30     14.02 o 
  -1  -5   3       14.14        8.88      3.24 o 
   0  -5   3      410.00      392.91     14.47 o 
   1  -5   3     1126.55     1050.62     27.95 o 
   2  -5   3       10.35       14.00      3.50 o 
   3  -5   3      185.15      192.70      4.62 o 
   4  -5   3       86.97       88.10      2.98 o 
   5  -5   3        0.48        1.55      1.70 o 
   6  -5   3        2.30        0.89      1.64 o 
  -8  -4   3       22.39       21.93      2.90 o 
  -7  -4   3     1113.92     1142.07     24.45 o 
  -6  -4   3      251.04      253.44      5.46 o 
  -5  -4   3       39.84       35.12      2.81 o 
  -4  -4   3       29.62       30.39      2.54 o 
  -3  -4   3       22.85       23.50      2.37 o 
  -2  -4   3      286.90      290.03      9.06 o 
  -1  -4   3      656.63      634.96     13.12 o 
   0  -4   3       94.91       83.89      2.80 o 
   1  -4   3      830.68      771.25     16.04 o 
   2  -4   3       35.41       38.42      2.11 o 
   3  -4   3      517.15      504.36     11.36 o 
   4  -4   3       18.43       18.22      2.41 o 
   5  -4   3       23.16       28.23      2.15 o 
   6  -4   3      109.51      112.68      3.94 o 
   7  -4   3      237.64      249.75     11.74 o 
  -8  -3   3        4.32        7.40      3.00 o 
  -7  -3   3       30.00       30.51      3.06 o 
  -6  -3   3       13.21       11.40      2.68 o 
  -5  -3   3        6.77       12.87      3.17 o 
  -4  -3   3      514.74      467.46     10.30 o 
  -3  -3   3      358.06      318.82      7.27 o 
  -2  -3   3      456.52      552.79     15.02 o 
  -1  -3   3     1321.82     1587.20     40.36 o 
   0  -3   3       56.14       42.91      2.01 o 
   1  -3   3      457.69      527.16     19.24 o 
   2  -3   3       67.15       64.62      2.99 o 
   3  -3   3        4.99        5.07      1.60 o 
   4  -3   3      327.51      326.46      7.93 o 
   5  -3   3       29.58       30.43      2.22 o 
   6  -3   3       12.22       14.22      2.67 o 
   7  -3   3       31.89       29.95      3.11 o 
  -8  -2   3        0.04        3.45      3.31 o 
  -7  -2   3      140.91      129.98      5.01 o 
  -6  -2   3       28.00       28.02      2.77 o 
  -5  -2   3      109.06      100.97      4.29 o 
  -4  -2   3        4.24        4.79      1.49 o 
  -3  -2   3      359.90      340.13      8.72 o 
  -2  -2   3      375.77      392.78      9.60 o 
  -1  -2   3        7.12        7.80      1.17 o 
   0  -2   3      124.98      148.16      3.97 o 
   1  -2   3       94.35      107.46      3.21 o 
   2  -2   3      450.85      481.98     11.26 o 
   3  -2   3       88.08       85.87      3.13 o 
   4  -2   3      115.33      115.93      3.21 o 
   5  -2   3      264.38      265.57      8.45 o 
   6  -2   3      239.76      239.42      6.61 o 
   7  -2   3      107.48      106.01      3.99 o 
   8  -2   3       36.40       33.76      4.12 o 
  -8  -1   3        1.69        2.31      2.10 o 
  -7  -1   3       11.96       14.16      3.60 o 
  -6  -1   3       65.02       55.44      3.31 o 
  -5  -1   3      322.34      301.42      8.50 o 
  -4  -1   3      318.67      291.65      7.12 o 
  -3  -1   3      298.86      321.10      8.13 o 
  -2  -1   3     1100.96     1169.66     26.50 o 
  -1  -1   3      766.35      801.60     16.23 o 
   0  -1   3      609.03      646.76     14.46 o 
   1  -1   3      582.37      624.92     12.63 o 
   2  -1   3      294.60      313.79      7.53 o 
   3  -1   3       88.65       98.94      3.13 o 
   4  -1   3       59.41       64.08      2.98 o 
   5  -1   3      272.73      272.28      6.97 o 
   6  -1   3       50.54       51.99      4.40 o 
   7  -1   3        9.83       11.76      2.99 o 
   8  -1   3       30.18       31.87      2.96 o 
  -8   0   3       11.60        7.45      2.38 o 
  -7   0   3       48.11       51.60      3.62 o 
  -6   0   3       46.45       48.53      3.20 o 
  -5   0   3       18.55       17.66      2.38 o 
  -4   0   3      731.02      820.38     17.57 o 
  -3   0   3      122.56      170.13      5.40 o 
  -2   0   3      601.18      630.95     12.94 o 
  -1   0   3     1416.70     1457.50     28.81 o 
   0   0   3       90.28       75.05      2.25 o 
   1   0   3     1596.84     1628.42     32.25 o 
   2   0   3       75.87      101.27      2.58 o 
   3   0   3     1055.52     1193.98     26.19 o 
   4   0   3      252.79      276.38      7.97 o 
   5   0   3       13.12       10.30      1.88 o 
   6   0   3       15.12       15.40      3.96 o 
   7   0   3       12.69        9.53      2.75 o 
   8   0   3        1.73        0.69      2.37 o 
  -8   1   3       28.55       26.61      2.52 o 
  -7   1   3        0.17        1.94      3.54 o 
  -6   1   3      211.17      197.12      5.89 o 
  -5   1   3        9.55        9.91      2.17 o 
  -4   1   3       99.55      100.34      3.36 o 
  -3   1   3       35.27       38.37      1.81 o 
  -2   1   3     1032.90     1183.85     25.85 o 
  -1   1   3      727.71      853.24     17.09 o 
   0   1   3     3481.20     3897.07     82.33 o 
   1   1   3     8473.17     8662.43    169.68 o 
   2   1   3    49511.29    49974.97   1311.09 o 
   3   1   3      413.89      422.08     10.07 o 
   4   1   3     1525.19     1579.27     39.49 o 
   5   1   3      258.31      244.94      7.13 o 
   6   1   3      275.12      271.01     12.83 o 
   7   1   3       40.61       43.03      3.13 o 
   8   1   3       32.18       37.21      2.99 o 
   9   1   3       21.32       22.11      2.34 o 
  -8   2   3      299.82      284.17     12.07 o 
  -7   2   3        1.75        5.25      2.36 o 
  -6   2   3     1808.54     1765.56     39.45 o 
  -5   2   3      565.70      568.87     18.79 o 
  -4   2   3      822.85      783.18     17.29 o 
  -3   2   3       58.96       48.41      2.93 o 
  -2   2   3        0.96        2.59      1.37 o 
  -1   2   3      624.96      800.91     17.74 o 
   0   2   3     1220.76     1244.83     26.73 o 
   1   2   3      206.13      242.60      8.05 o 
   2   2   3       37.05       38.64      2.58 o 
   3   2   3       13.14       12.92      1.42 o 
   4   2   3      618.74      590.26     16.21 o 
   5   2   3      176.94      153.28      4.90 o 
   6   2   3        4.67        3.87      3.27 o 
   7   2   3       13.02       12.18      2.48 o 
   8   2   3      181.14      209.34      6.97 o 
   9   2   3       13.29       14.30      2.33 o 
  -7   3   3        0.71       -1.84      3.13 o 
  -6   3   3       48.07       44.08      3.06 o 
  -5   3   3       13.85       17.31      2.57 o 
  -4   3   3      350.25      356.44      7.83 o 
  -3   3   3      311.31      320.43      6.93 o 
  -2   3   3       23.07       30.46      1.91 o 
  -1   3   3       40.59       61.24      2.49 o 
   0   3   3      178.22      217.87      5.42 o 
   1   3   3      109.14      110.18      3.09 o 
   2   3   3       16.68       12.14      1.48 o 
   3   3   3        7.95        8.52      1.59 o 
   4   3   3      422.42      366.32      8.20 o 
   5   3   3      112.52      100.47      3.68 o 
   6   3   3       55.11       53.59      4.40 o 
   7   3   3       18.80       22.66      3.02 o 
   8   3   3       33.62       34.04      3.52 o 
   9   3   3        8.37        7.40      2.28 o 
  -7   4   3       46.43       44.56      3.90 o 
  -6   4   3       77.82       68.56      3.31 o 
  -5   4   3        6.56        5.54      1.87 o 
  -4   4   3      107.38      109.17      3.49 o 
  -3   4   3      347.86      378.67      8.19 o 
  -2   4   3      156.90      144.35      3.84 o 
  -1   4   3      440.44      500.77     10.74 o 
   0   4   3        4.02        5.45      1.20 o 
   1   4   3       46.95       48.76      2.50 o 
   2   4   3       41.03       44.40      3.15 o 
   3   4   3       28.81       30.22      2.10 o 
   4   4   3       74.15       75.68      2.88 o 
   5   4   3        6.20        4.17      1.92 o 
   6   4   3      181.27      169.35      4.07 o 
   7   4   3        0.40        4.40      2.51 o 
   8   4   3       87.86       97.07      4.18 o 
  -6   5   3       76.84       73.40      3.94 o 
  -5   5   3        0.31        2.71      1.56 o 
  -4   5   3       54.24       66.71      4.59 o 
  -3   5   3        5.41       10.38      2.46 o 
  -2   5   3        1.33        2.36      1.59 o 
  -1   5   3      359.21      385.90      8.77 o 
   0   5   3       87.11       83.84      2.88 o 
   1   5   3      248.83      219.22      6.28 o 
   2   5   3       67.79       61.75      3.71 o 
   3   5   3        8.67        5.60      1.81 o 
   4   5   3      124.03      111.76      3.98 o 
   5   5   3      237.20      223.15      5.71 o 
   6   5   3       20.45       17.95      2.39 o 
   7   5   3        0.38        0.45      2.45 o 
   8   5   3       81.57       98.13      4.05 o 
  -5   6   3      116.77      122.04      3.90 o 
  -4   6   3       32.76       35.24      2.02 o 
  -3   6   3      804.18      731.61     14.56 o 
  -2   6   3        0.94       -1.89      1.89 o 
  -1   6   3      111.39      104.81      4.00 o 
   0   6   3      122.65      119.00      5.08 o 
   1   6   3      194.04      185.60      8.22 o 
   2   6   3      252.43      237.59      7.28 o 
   3   6   3      125.86      124.00      6.00 o 
   4   6   3        0.79        0.95      2.39 o 
   5   6   3       90.72       88.16      3.18 o 
   6   6   3      102.06      100.98      3.27 o 
   7   6   3        0.36       -0.72      2.01 o 
   8   6   3       12.85        6.16      3.92 o 
  -4   7   3        5.05        3.42      1.52 o 
  -3   7   3       13.93       16.70      1.87 o 
  -2   7   3       31.95       24.69      2.15 o 
  -1   7   3      113.46       98.84      3.84 o 
   0   7   3        5.07        6.50      3.85 o 
   1   7   3       22.46       21.28      7.84 o 
   2   7   3      153.81      159.01     19.60 o 
   3   7   3     1930.77     1850.57     48.63 o 
   4   7   3       18.96       15.82      2.81 o 
   5   7   3      319.19      319.63      7.89 o 
   6   7   3        0.38        2.00      2.29 o 
   7   7   3       33.24       39.38      2.80 o 
  -2   8   3        8.61       16.05      3.92 o 
  -1   8   3      111.83      116.39      5.55 o 
   3   8   3      205.91      197.68     14.00 o 
   4   8   3        2.76        4.94      3.00 o 
   5   8   3       60.25       64.45      3.46 o 
   6   8   3       41.12       46.98      3.30 o 
  -3  -8   4       32.45       38.08      5.04 o 
   1  -8   4      179.95      165.20      8.96 o 
  -5  -7   4        5.54        7.85      2.31 o 
  -4  -7   4      137.27      148.57      4.97 o 
  -3  -7   4       40.15       28.90      3.03 o 
  -2  -7   4       37.66       37.08      3.65 o 
  -1  -7   4       41.83       48.81      6.62 o 
   0  -7   4       31.20       28.29      3.39 o 
   1  -7   4       15.64       19.08      5.18 o 
   2  -7   4       93.14       92.31      3.18 o 
   3  -7   4       11.35       13.29      1.82 o 
  -6  -6   4        0.26        3.70      2.25 o 
  -5  -6   4      251.67      255.65      6.55 o 
  -4  -6   4        3.09        0.22      2.59 o 
  -3  -6   4      337.48      303.75      7.86 o 
  -2  -6   4       83.74       76.38      3.86 o 
  -1  -6   4       93.61       86.35      4.68 o 
   0  -6   4       14.53       12.27      3.47 o 
   1  -6   4       84.13       81.37      3.58 o 
   2  -6   4        0.38        1.91      2.04 o 
   3  -6   4      309.38      328.46      7.21 o 
   4  -6   4       14.29       18.49      1.77 o 
   5  -6   4      364.35      344.81     10.39 o 
  -7  -5   4        0.17        2.46      3.22 o 
  -6  -5   4       42.82       44.98      2.91 o 
  -5  -5   4       55.48       56.05      3.31 o 
  -4  -5   4       41.94       43.67      3.03 o 
  -3  -5   4       22.30       24.13      3.09 o 
  -2  -5   4      204.64      197.25      7.92 o 
  -1  -5   4        6.24        3.34      2.49 o 
   0  -5   4       39.98       41.41      4.08 o 
   1  -5   4      128.12      139.81      6.58 o 
   2  -5   4      251.60      262.58      6.04 o 
   3  -5   4      803.91      834.02     15.23 o 
   4  -5   4       85.62       93.81      3.26 o 
   5  -5   4        0.95        0.94      1.92 o 
   6  -5   4       17.90       18.90      2.55 o 
  -7  -4   4       15.03       18.39      2.72 o 
  -6  -4   4      589.09      588.52     10.92 o 
  -5  -4   4      220.94      221.80      4.89 o 
  -4  -4   4        7.94        4.89      3.29 o 
  -3  -4   4       92.73       97.11      3.95 o 
  -2  -4   4      166.55      158.65      4.53 o 
  -1  -4   4      829.88      780.39     17.25 o 
   0  -4   4       27.55       27.49      2.35 o 
   1  -4   4      313.82      300.69      6.81 o 
   2  -4   4        6.86        7.46      1.69 o 
   3  -4   4      763.35      770.82     29.26 o 
   4  -4   4       16.90       15.74      2.12 o 
   5  -4   4      193.66      206.44      4.74 o 
   6  -4   4       13.86       17.59      2.14 o 
   7  -4   4      224.42      224.35      7.54 o 
  -8  -3   4      181.76      197.44      7.27 o 
  -7  -3   4       22.07       23.39      3.27 o 
  -6  -3   4       99.66      102.96      5.50 o 
  -5  -3   4      557.65      543.23     13.84 o 
  -4  -3   4     1123.56     1030.25     21.01 o 
  -3  -3   4       80.72       69.76      3.14 o 
  -2  -3   4       29.79       25.11      1.93 o 
  -1  -3   4       18.83       26.19      2.30 o 
   0  -3   4     3265.53     3695.26     88.97 o 
   1  -3   4      128.60      160.24      4.76 o 
   2  -3   4      602.97      601.17     16.44 o 
   3  -3   4        2.62        3.48      1.80 o 
   4  -3   4      232.91      237.95      6.22 o 
   5  -3   4        0.42        2.60      1.98 o 
   6  -3   4       21.28       22.41      2.82 o 
   7  -3   4       14.50       15.32      2.39 o 
  -8  -2   4       17.74       17.70      3.15 o 
  -7  -2   4      172.80      167.11      7.90 o 
  -6  -2   4        2.48        2.22      2.90 o 
  -5  -2   4       15.20       17.00      3.48 o 
  -4  -2   4        2.49        4.69      2.07 o 
  -3  -2   4      192.77      186.09      5.66 o 
  -2  -2   4       56.33       57.78      2.98 o 
  -1  -2   4      550.87      598.50     16.05 o 
   0  -2   4      166.26      174.39      4.78 o 
   1  -2   4       20.23       13.48      2.51 o 
   2  -2   4        5.62        5.70      1.53 o 
   3  -2   4      306.25      294.12      6.98 o 
   4  -2   4      341.88      369.86      7.90 o 
   5  -2   4      286.75      293.68     11.17 o 
   6  -2   4        0.06        2.82      2.68 o 
   7  -2   4       89.32       93.18      4.55 o 
   8  -2   4        4.92        3.64      2.77 o 
  -8  -1   4       80.43       85.81      5.15 o 
  -7  -1   4        0.02        2.31      2.59 o 
  -6  -1   4      103.84      101.04      4.90 o 
  -5  -1   4       42.61       34.72      4.12 o 
  -4  -1   4      203.43      177.41      5.01 o 
  -3  -1   4      151.47      164.33      4.85 o 
  -2  -1   4      164.04      172.54      4.83 o 
  -1  -1   4      195.60      193.92      5.11 o 
   0  -1   4     1459.42     1488.05     32.42 o 
   1  -1   4       80.84       97.29      2.84 o 
   2  -1   4      406.36      434.15     10.17 o 
   3  -1   4       22.51       29.00      1.74 o 
   4  -1   4     1390.24     1377.62     26.32 o 
   5  -1   4        1.39        2.46      1.87 o 
   6  -1   4      250.46      222.53      6.93 o 
   7  -1   4       32.37       41.63      4.25 o 
   8  -1   4      186.71      179.69      5.78 o 
  -8   0   4        0.63        3.81      2.32 o 
  -7   0   4      108.86      127.80      4.42 o 
  -6   0   4       22.38       25.57      3.27 o 
  -5   0   4      209.72      194.30      7.04 o 
  -4   0   4      254.65      278.71      9.93 o 
  -3   0   4     1011.62      978.13     30.80 o 
  -2   0   4     1978.03     2242.45     44.54 o 
  -1   0   4      303.58      292.20      6.89 o 
   0   0   4      131.23      132.00      3.28 o 
   1   0   4      495.03      547.59     11.32 o 
   2   0   4       68.48       61.57      2.84 o 
   3   0   4      198.97      192.21      5.03 o 
   4   0   4       48.54       60.97      2.54 o 
   5   0   4      567.60      534.81     13.78 o 
   6   0   4       87.63       92.07      9.80 o 
   7   0   4       71.65       72.17      3.78 o 
   8   0   4       10.45       11.58      2.37 o 
  -8   1   4       53.14       45.54      4.14 o 
  -7   1   4       19.08       19.34      2.51 o 
  -6   1   4      181.87      174.16      5.52 o 
  -5   1   4        5.92        1.75      2.32 o 
  -4   1   4       50.16       44.83      2.39 o 
  -3   1   4      175.65      171.15      5.57 o 
  -2   1   4     2840.41     3194.71     68.59 o 
  -1   1   4       20.90       20.14      1.22 o 
   0   1   4      679.37      757.56     16.49 o 
   1   1   4       97.51      106.90      2.77 o 
   2   1   4     1318.19     1315.12     26.17 o 
   3   1   4      603.82      684.52     15.86 o 
   4   1   4     1319.05     1354.61     30.99 o 
   5   1   4      105.32      105.64      4.23 o 
   6   1   4       77.89       76.23      6.30 o 
   7   1   4       16.42       19.12      3.31 o 
   8   1   4       49.07       45.70      3.25 o 
   9   1   4       21.43       22.38      2.38 o 
  -7   2   4       17.70       15.02      2.80 o 
  -6   2   4        6.86       12.33      5.26 o 
  -5   2   4      318.37      299.53      8.57 o 
  -4   2   4        6.20        6.90      2.05 o 
  -3   2   4      102.42      102.31      2.77 o 
  -2   2   4       14.36       17.61      1.42 o 
  -1   2   4     1205.59     1379.88     32.96 o 
   0   2   4      656.28      721.49     15.81 o 
   1   2   4        6.40        9.43      1.13 o 
   2   2   4       80.09       85.10      2.85 o 
   3   2   4      169.15      209.21      5.64 o 
   4   2   4     2210.36     2262.48     46.33 o 
   5   2   4       38.64       34.91      2.55 o 
   6   2   4       44.91       46.25      4.53 o 
   7   2   4       54.21       46.99      3.20 o 
   8   2   4       55.99       59.80      3.69 o 
   9   2   4       30.21       35.40      2.64 o 
  -7   3   4       36.81       36.50      4.70 o 
  -6   3   4      452.72      443.05     10.43 o 
  -5   3   4      298.89      298.49      7.87 o 
  -4   3   4      178.45      183.08      5.35 o 
  -3   3   4       63.35       63.52      2.40 o 
  -2   3   4       31.59       35.46      1.78 o 
  -1   3   4      645.29      828.06     20.33 o 
   0   3   4      889.35      941.94     22.93 o 
   1   3   4       40.33       35.77      1.85 o 
   2   3   4     2176.90     2191.52     53.18 o 
   3   3   4       13.79       14.03      1.88 o 
   4   3   4      330.43      289.38      6.79 o 
   5   3   4       19.91       21.92      2.09 o 
   6   3   4      132.46      122.60      4.40 o 
   7   3   4       71.62       73.25      3.73 o 
   8   3   4      143.84      151.19      8.55 o 
   9   3   4        1.59        0.53      3.62 o 
  -6   4   4       68.02       64.36      3.19 o 
  -5   4   4      127.65      132.80      3.83 o 
  -4   4   4      103.71      101.16      3.11 o 
  -3   4   4      312.18      325.83      7.28 o 
  -2   4   4      126.98      132.01      3.63 o 
  -1   4   4        7.28       12.96      1.30 o 
   0   4   4     1308.38     1500.22     32.91 o 
   1   4   4      267.59      259.12      7.50 o 
   2   4   4       29.21       22.59      2.16 o 
   3   4   4      331.19      302.02      8.55 o 
   4   4   4       52.87       39.30      2.27 o 
   5   4   4       40.48       40.02      2.44 o 
   6   4   4        1.65        4.77      2.35 o 
   7   4   4       30.67       27.45      2.76 o 
   8   4   4       30.21       37.03      3.26 o 
  -6   5   4       38.94       35.45      3.21 o 
  -5   5   4        8.40        6.61      1.66 o 
  -4   5   4       64.10       68.50      2.77 o 
  -3   5   4       79.79       82.80      2.92 o 
  -2   5   4        9.67        7.57      1.95 o 
  -1   5   4       13.05       12.76      1.66 o 
   0   5   4      171.83      161.58      4.60 o 
   1   5   4       98.52       87.20      3.48 o 
   2   5   4        5.09        5.70      1.58 o 
   3   5   4       55.71       56.11      2.86 o 
   4   5   4      172.75      154.36      5.79 o 
   5   5   4      454.98      432.50      8.43 o 
   6   5   4       96.83       87.88      3.26 o 
   7   5   4      202.70      205.77      4.82 o 
   8   5   4       52.17       63.73      3.38 o 
  -5   6   4       24.42       28.44      2.07 o 
  -4   6   4       90.90       89.72      3.10 o 
  -3   6   4       87.08       95.10      3.60 o 
  -2   6   4      320.13      289.41      6.82 o 
  -1   6   4        5.50        2.66      2.44 o 
   0   6   4      142.36      122.87      5.82 o 
   1   6   4      144.75      129.24      4.73 o 
   2   6   4      199.11      187.39      6.31 o 
   3   6   4       44.22       43.60      3.80 o 
   4   6   4       12.81       13.16      2.53 o 
   5   6   4       23.26       24.45      2.62 o 
   6   6   4      127.38      132.30      3.74 o 
   7   6   4       30.49       35.14      2.24 o 
   8   6   4        4.20        2.55      2.30 o 
  -4   7   4        6.55       10.70      2.74 o 
  -3   7   4       14.36       10.01      2.03 o 
  -2   7   4       55.00       62.43      2.76 o 
  -1   7   4      343.00      296.10      8.92 o 
   0   7   4      140.93      126.41      5.05 o 
   1   7   4        0.46       -2.90      2.90 o 
   2   7   4       30.40       25.22      3.07 o 
   3   7   4       32.52       32.10      3.03 o 
   4   7   4        8.89        8.60      2.37 o 
   5   7   4       78.04       90.39      3.26 o 
   6   7   4        6.72        9.43      2.13 o 
   7   7   4        2.26        4.04      2.73 o 
  -2   8   4        3.39        2.71      2.55 o 
  -1   8   4       62.81       65.45      3.93 o 
   0   8   4       30.67       26.71      6.69 o 
   1   8   4      142.78      116.48      9.52 o 
   2   8   4      165.42      151.87      8.45 o 
   3   8   4     1159.58     1210.95     37.16 o 
   4   8   4       29.47       27.47      3.31 o 
   5   8   4        2.80        3.83      2.65 o 
   6   8   4       17.95       26.55      3.39 o 
  -2  -8   5        2.61        1.68      4.48 o 
  -1  -8   5       22.80       15.68      4.48 o 
  -5  -7   5        0.11        0.48      2.69 o 
  -4  -7   5      164.53      170.54      5.73 o 
  -3  -7   5       42.18       42.65      3.42 o 
  -2  -7   5      102.02       95.88      4.75 o 
  -1  -7   5      112.68      125.86      5.50 o 
   0  -7   5      101.65       88.86      4.38 o 
   1  -7   5        0.24        0.48      2.54 o 
   2  -7   5       61.42       56.10      2.77 o 
   3  -7   5        9.10        7.62      1.70 o 
  -6  -6   5       10.05       10.84      2.18 o 
  -5  -6   5        4.53        6.12      2.25 o 
  -4  -6   5       37.70       39.85      3.02 o 
  -3  -6   5      119.51       88.31      3.80 o 
  -2  -6   5       80.39       65.14      4.17 o 
  -1  -6   5        6.38        5.48      3.00 o 
   0  -6   5      218.70      217.67      7.60 o 
   1  -6   5       26.61       25.13      2.53 o 
   2  -6   5       25.44       22.96      2.46 o 
   3  -6   5        2.79        4.65      1.88 o 
   4  -6   5        4.76        4.20      2.47 o 
  -7  -5   5        6.36        9.43      2.22 o 
  -6  -5   5      122.58      132.48      4.03 o 
  -5  -5   5       11.17       10.78      2.68 o 
  -4  -5   5       82.09       74.44      3.39 o 
  -3  -5   5       13.53       13.39      2.82 o 
  -2  -5   5      531.34      469.28     10.25 o 
  -1  -5   5       17.16       20.97      4.77 o 
   0  -5   5       87.07       90.17      6.34 o 
   1  -5   5        1.35        0.25      2.32 o 
   2  -5   5     1635.29     1592.82     27.58 o 
   3  -5   5     1258.37     1289.89     24.26 o 
   4  -5   5      279.92      278.63      6.14 o 
   5  -5   5      250.46      247.75      5.71 o 
   6  -5   5      226.10      208.15      5.83 o 
  -7  -4   5       92.39      105.01      5.04 o 
  -6  -4   5       12.28       15.12      2.84 o 
  -5  -4   5     1219.61     1201.09     19.65 o 
  -4  -4   5       21.34       18.53      2.66 o 
  -3  -4   5      431.23      427.80     13.01 o 
  -2  -4   5       87.22       79.33      3.36 o 
  -1  -4   5      131.20      128.75      5.41 o 
   0  -4   5       19.40       22.95      3.02 o 
   1  -4   5      197.96      196.40      6.04 o 
   2  -4   5        8.49        5.27      1.84 o 
   3  -4   5      244.85      225.59      8.90 o 
   4  -4   5        4.12        5.64      2.04 o 
   5  -4   5      141.98      148.89      5.01 o 
   6  -4   5       73.22       68.62      2.96 o 
  -7  -3   5      125.44      125.02      4.91 o 
  -6  -3   5        3.05        0.61      2.81 o 
  -5  -3   5       87.11       85.22      3.62 o 
  -4  -3   5      373.51      357.25      9.09 o 
  -3  -3   5       63.91       69.97      4.34 o 
  -2  -3   5      666.88      637.22     13.35 o 
  -1  -3   5       84.81       93.74      3.31 o 
   0  -3   5      606.37      572.12     19.40 o 
   1  -3   5      501.00      516.60     10.47 o 
   2  -3   5       93.94       79.98      2.95 o 
   3  -3   5      143.52      137.45      5.37 o 
   4  -3   5       55.34       51.55      3.55 o 
   5  -3   5       18.83       23.63      2.25 o 
   6  -3   5       35.35       33.08      3.00 o 
   7  -3   5        0.27       -0.33      2.14 o 
  -8  -2   5        1.26       -2.55      2.55 o 
  -7  -2   5       10.03        9.52      2.58 o 
  -6  -2   5       41.31       33.31      3.46 o 
  -5  -2   5       53.98       52.90      4.85 o 
  -4  -2   5       26.21       26.03      2.67 o 
  -3  -2   5       92.54       84.79      2.93 o 
  -2  -2   5      407.24      438.16     11.06 o 
  -1  -2   5      332.54      342.61      9.93 o 
   0  -2   5     1950.05     2261.96     49.15 o 
   1  -2   5      126.03      186.86      5.83 o 
   2  -2   5      247.84      269.86     10.45 o 
   3  -2   5      134.36      126.78      3.92 o 
   4  -2   5      182.40      172.92      4.59 o 
   5  -2   5      105.11      110.10      4.34 o 
   6  -2   5        2.22        0.39      2.52 o 
   7  -2   5      241.12      228.71      7.59 o 
   8  -2   5       10.70        6.72      2.77 o 
  -8  -1   5      388.51      378.14     14.26 o 
  -7  -1   5      145.20      144.28      5.45 o 
  -6  -1   5       49.46       44.65      3.54 o 
  -5  -1   5       67.55       61.43      5.65 o 
  -4  -1   5      116.18       99.04      4.42 o 
  -3  -1   5        1.60        3.08      1.57 o 
  -2  -1   5       10.96       17.88      2.18 o 
  -1  -1   5        0.71       -1.23      1.23 o 
   0  -1   5     2208.56     2385.74     51.84 o 
   1  -1   5       98.34      117.29      3.56 o 
   2  -1   5      619.69      641.37     16.34 o 
   3  -1   5      263.19      298.38      8.55 o 
   4  -1   5      434.60      394.58      8.55 o 
   5  -1   5      158.04      154.00      8.49 o 
   6  -1   5      321.80      316.10      8.37 o 
   7  -1   5        0.29        1.01      2.58 o 
   8  -1   5        3.52        2.47      5.60 o 
  -8   0   5        0.11        2.46      2.95 o 
  -7   0   5       46.99       46.48      2.97 o 
  -6   0   5       51.28       47.20      4.73 o 
  -5   0   5      165.79      152.72      8.45 o 
  -4   0   5       94.71       93.93      3.42 o 
  -3   0   5     1101.95     1109.16     24.38 o 
  -2   0   5     1228.72     1451.07     33.81 o 
  -1   0   5        7.27        9.54      1.36 o 
   0   0   5     2136.53     2345.77     46.37 o 
   1   0   5     1103.92     1171.38     23.48 o 
   2   0   5      111.85      113.04      2.99 o 
   3   0   5      561.56      567.29     13.20 o 
   4   0   5       89.42       84.28      3.16 o 
   5   0   5      225.57      191.23      6.36 o 
   6   0   5       21.46       28.07      5.13 o 
   7   0   5      112.93      106.61      4.50 o 
   8   0   5        6.29        8.26      2.26 o 
  -7   1   5       11.45       12.56      2.80 o 
  -6   1   5      224.94      207.62      8.89 o 
  -5   1   5       72.29       77.00      4.43 o 
  -4   1   5      403.33      391.44     10.12 o 
  -3   1   5        9.52        9.47      1.59 o 
  -2   1   5      446.49      441.79     10.36 o 
  -1   1   5     1951.07     2104.90     41.89 o 
   0   1   5       83.64       71.68      2.47 o 
   1   1   5        7.76        4.35      1.17 o 
   2   1   5        6.53        9.77      3.37 o 
   3   1   5      675.78      778.02     18.01 o 
   4   1   5     2423.92     2468.96     50.65 o 
   5   1   5       57.34       57.52      2.84 o 
   6   1   5      965.14     1004.37     39.72 o 
   7   1   5       12.48       16.53      2.99 o 
   8   1   5       50.57       49.62      3.03 o 
   9   1   5        0.26        3.11      2.81 o 
  -7   2   5        6.44        2.18      2.60 o 
  -6   2   5        1.92       -0.22      2.82 o 
  -5   2   5      255.85      249.63      7.62 o 
  -4   2   5      408.22      374.39     10.92 o 
  -3   2   5      527.70      523.75     10.38 o 
  -2   2   5       76.77       73.30      3.03 o 
  -1   2   5     1040.89     1091.27     26.34 o 
   0   2   5        1.71        1.24      1.06 o 
   1   2   5        3.16        3.56      1.17 o 
   2   2   5      420.00      452.42     12.93 o 
   3   2   5       73.53       83.17      3.49 o 
   4   2   5      377.08      391.65      9.08 o 
   5   2   5       13.31       20.72      4.77 o 
   6   2   5        0.10       -3.92      3.96 o 
   7   2   5       89.30       86.75      4.17 o 
   8   2   5        0.03        0.14      2.28 o 
   9   2   5       70.85       76.01      4.71 o 
  -7   3   5        9.24        8.72      2.55 o 
  -6   3   5       72.14       71.44      3.33 o 
  -5   3   5      411.27      415.14     10.89 o 
  -4   3   5      365.88      382.55     11.22 o 
  -3   3   5        4.88        4.65      1.32 o 
  -2   3   5      427.73      435.04      8.29 o 
  -1   3   5       50.82       57.11      2.59 o 
   0   3   5      159.18      156.73      4.85 o 
   1   3   5      174.64      166.63      4.51 o 
   2   3   5       23.29       23.20      2.09 o 
   3   3   5       23.22       20.25      1.95 o 
   4   3   5       10.69        7.40      1.60 o 
   5   3   5        0.17        3.82      2.10 o 
   6   3   5      215.62      198.86      6.67 o 
   7   3   5       19.31       20.97      3.46 o 
   8   3   5      101.23      115.20      5.63 o 
   9   3   5       50.62       42.99      4.70 o 
  -6   4   5       13.08       13.26      2.26 o 
  -5   4   5      316.21      305.68      7.28 o 
  -4   4   5      276.51      280.43      5.93 o 
  -3   4   5      709.16      709.47     16.52 o 
  -2   4   5       57.77       63.78      2.66 o 
  -1   4   5      617.50      603.57     12.72 o 
   0   4   5      271.92      294.41      7.23 o 
   1   4   5     3047.92     3072.88     67.34 o 
   2   4   5      180.18      165.26      5.29 o 
   3   4   5     1116.80     1001.27     21.49 o 
   4   4   5       38.21       34.94      2.57 o 
   5   4   5       38.76       37.60      2.87 o 
   6   4   5       14.50       16.29      2.43 o 
   7   4   5        5.98        2.53      2.64 o 
   8   4   5       56.77       57.98      5.55 o 
  -6   5   5       89.80      115.05      6.13 o 
  -5   5   5        0.38       -0.94      1.62 o 
  -4   5   5       44.24       47.79      2.48 o 
  -3   5   5       20.81       25.88      2.19 o 
  -2   5   5       51.02       38.27      4.27 o 
  -1   5   5      120.01      121.95      4.59 o 
   0   5   5      180.30      175.52      5.03 o 
   1   5   5        1.07        4.01      1.58 o 
   2   5   5       34.38       38.18      2.71 o 
   3   5   5       37.13       33.76      2.53 o 
   4   5   5      299.47      253.43      7.39 o 
   5   5   5      225.72      211.67      4.71 o 
   6   5   5      223.17      226.12      5.26 o 
   7   5   5       52.31       50.37      2.76 o 
   8   5   5       37.90       49.68      6.90 o 
  -5   6   5       10.89       11.10      1.71 o 
  -4   6   5        1.17       -0.40      1.64 o 
  -3   6   5      111.86      121.56      3.68 o 
  -2   6   5       64.51       63.67      3.95 o 
  -1   6   5       87.45       82.32      4.34 o 
   0   6   5        0.58        4.96      2.38 o 
   1   6   5      475.13      462.05     19.92 o 
   2   6   5       22.78       26.44      3.95 o 
   3   6   5       58.59       61.79      6.32 o 
   4   6   5        1.45       -2.59      2.59 o 
   5   6   5      133.95      136.11      4.22 o 
   6   6   5        0.85        0.04      2.26 o 
   7   6   5        5.11        8.99      2.00 o 
   8   6   5        4.45        6.16      3.92 o 
  -4   7   5       31.63       31.81      2.40 o 
  -3   7   5       88.33       81.67      2.79 o 
  -2   7   5      152.44      147.68      4.09 o 
  -1   7   5       71.64       63.21      2.99 o 
   0   7   5       32.76       34.54      2.51 o 
   1   7   5       44.76       39.65      3.61 o 
   2   7   5       86.99       76.90      3.79 o 
   3   7   5        3.67        5.38      2.52 o 
   4   7   5      118.04      113.54      3.74 o 
   5   7   5      102.02      110.20      3.61 o 
   6   7   5      120.17      133.51      3.73 o 
   7   7   5       68.26       85.44      5.40 o 
  -2   8   5       16.26       22.95      2.32 o 
  -1   8   5       93.32       83.92      3.53 o 
   0   8   5       18.66       17.99      2.96 o 
   1   8   5       49.65       44.49      3.80 o 
   2   8   5       26.80       30.88      5.66 o 
   3   8   5        0.50        5.02      2.69 o 
   4   8   5       68.04       72.54      3.42 o 
   5   8   5       56.37       63.46      2.92 o 
   6   8   5        0.20        4.68      3.12 o 
  -4  -7   6       74.11       76.36      3.88 o 
  -3  -7   6       16.45       24.88      4.81 o 
  -2  -7   6       36.48       37.72      4.45 o 
  -1  -7   6       60.85       65.76      6.54 o 
   0  -7   6      139.66      134.32      6.03 o 
   1  -7   6       25.43       30.96      3.44 o 
   2  -7   6       31.39       30.53      2.32 o 
  -5  -6   6        1.71        4.50      2.67 o 
  -4  -6   6       92.70      116.46      4.21 o 
  -3  -6   6       76.77       76.77      5.20 o 
  -2  -6   6        0.53        1.74      2.78 o 
  -1  -6   6      265.75      236.55      6.03 o 
   0  -6   6       67.53       65.92      3.68 o 
   1  -6   6       77.22       77.17      3.26 o 
   2  -6   6        1.65        2.90      2.06 o 
   3  -6   6        0.54        0.41      1.80 o 
   4  -6   6       17.42       14.82      2.00 o 
  -6  -5   6       21.29       27.39      3.31 o 
  -5  -5   6       33.13       36.51      3.04 o 
  -4  -5   6        0.38       -2.16      2.46 o 
  -3  -5   6       48.36       46.85      3.25 o 
  -2  -5   6       93.39       86.38      3.74 o 
  -1  -5   6      436.68      407.42      8.46 o 
   0  -5   6       15.77       12.06      2.94 o 
   1  -5   6      241.21      223.37      5.85 o 
   2  -5   6      845.65      796.09     15.56 o 
   3  -5   6      360.52      369.07      7.37 o 
   4  -5   6        3.80        1.19      1.90 o 
   5  -5   6       50.82       46.60      3.00 o 
  -7  -4   6       43.04       45.77      3.20 o 
  -6  -4   6       51.46       59.95      3.62 o 
  -5  -4   6      192.38      189.75      5.22 o 
  -4  -4   6        2.62        3.09      2.65 o 
  -3  -4   6        8.15        7.03      2.83 o 
  -2  -4   6       17.63       20.49      3.44 o 
  -1  -4   6       57.16       44.35      3.10 o 
   0  -4   6       31.57       30.27      2.66 o 
   1  -4   6       89.44       86.79      3.69 o 
   2  -4   6      166.40      159.71      7.33 o 
   3  -4   6      173.46      169.73      4.48 o 
   4  -4   6       13.68       11.01      2.22 o 
   5  -4   6      278.82      285.54      5.97 o 
   6  -4   6       17.62       17.85      3.19 o 
  -7  -3   6      171.79      174.64      6.77 o 
  -6  -3   6      333.81      337.45      9.22 o 
  -5  -3   6     1265.74     1262.40     23.68 o 
  -4  -3   6        0.94        6.38      2.86 o 
  -3  -3   6        6.59        2.05      2.47 o 
  -2  -3   6      266.60      256.81      6.45 o 
  -1  -3   6        3.21        5.56      3.42 o 
   0  -3   6       36.60       47.85      2.59 o 
   1  -3   6      417.34      396.34      8.52 o 
   2  -3   6      302.62      263.09     10.33 o 
   3  -3   6      474.16      417.71     17.66 o 
   4  -3   6       27.87       21.12      2.40 o 
   5  -3   6      149.72      135.92      4.78 o 
   6  -3   6       47.71       43.57      2.87 o 
   7  -3   6        2.48        3.59      2.27 o 
  -7  -2   6       33.34       37.63      3.36 o 
  -6  -2   6       11.22        5.91      3.47 o 
  -5  -2   6      147.87      141.91      4.80 o 
  -4  -2   6        6.67       10.67      2.93 o 
  -3  -2   6       42.93       43.41      2.59 o 
  -2  -2   6      305.73      284.36      6.79 o 
  -1  -2   6      305.26      303.57     10.19 o 
   0  -2   6      615.63      713.56     16.49 o 
   1  -2   6      425.39      438.09     12.32 o 
   2  -2   6       30.06       41.49      2.24 o 
   3  -2   6      318.20      291.06      6.29 o 
   4  -2   6        6.97        7.42      1.77 o 
   5  -2   6       49.27       47.42      2.68 o 
   6  -2   6       43.67       41.31      3.86 o 
   7  -2   6       75.26       79.17      6.69 o 
   8  -2   6        0.10       -3.36      3.36 o 
  -7  -1   6        7.50        5.26      2.97 o 
  -6  -1   6        1.94        2.73      2.66 o 
  -5  -1   6      101.14       91.77      5.08 o 
  -4  -1   6      226.89      185.99      7.94 o 
  -3  -1   6       11.74       13.56      1.98 o 
  -2  -1   6       48.79       44.85      3.42 o 
  -1  -1   6       44.77       39.37      2.69 o 
   0  -1   6     1240.63     1363.50     30.16 o 
   1  -1   6      156.96      181.36      5.65 o 
   2  -1   6      308.36      317.67      9.05 o 
   3  -1   6       13.47       12.67      1.74 o 
   4  -1   6      348.30      290.11      7.33 o 
   5  -1   6        1.82       -0.02      4.48 o 
   6  -1   6       60.91       56.91      3.70 o 
   7  -1   6        6.83        5.20      2.70 o 
   8  -1   6      192.55      185.99      9.92 o 
  -7   0   6        7.26        6.72      2.55 o 
  -6   0   6       52.35       39.41      4.94 o 
  -5   0   6       56.28       49.35      4.60 o 
  -4   0   6       27.13       26.38      2.49 o 
  -3   0   6     1171.97     1126.25     42.35 o 
  -2   0   6       28.29       35.60      3.15 o 
  -1   0   6      723.30      803.44     18.06 o 
   0   0   6      166.26      173.57      4.73 o 
   1   0   6     1135.79     1187.25     26.31 o 
   2   0   6       20.95       22.41      2.06 o 
   3   0   6      423.53      414.15     11.26 o 
   4   0   6       39.71       34.98      2.48 o 
   5   0   6      176.97      150.13      7.52 o 
   6   0   6       82.59       78.19      4.95 o 
   7   0   6      272.95      262.83      9.67 o 
   8   0   6        2.18        0.32      2.68 o 
  -7   1   6       36.35       33.20      2.63 o 
  -6   1   6       90.19       85.70      4.26 o 
  -5   1   6       11.21        2.10      3.27 o 
  -4   1   6       13.06       17.21      2.59 o 
  -3   1   6       52.18       51.27      2.71 o 
  -2   1   6      358.65      521.67     16.81 o 
  -1   1   6      409.12      473.28     10.94 o 
   0   1   6      808.87      805.27     17.78 o 
   1   1   6      517.03      534.24     12.26 o 
   2   1   6       61.24       53.16      2.10 o 
   3   1   6      848.41      869.06     22.29 o 
   4   1   6       31.09       35.05      2.43 o 
   5   1   6      253.56      235.11      8.15 o 
   6   1   6      116.10      122.64      7.03 o 
   7   1   6        0.14       -0.38      2.88 o 
   8   1   6        0.48        3.21      4.36 o 
  -7   2   6       35.13       42.59      4.48 o 
  -6   2   6        1.22       -0.67      2.49 o 
  -5   2   6        5.20        8.85      2.84 o 
  -4   2   6       66.66       63.99      4.43 o 
  -3   2   6        3.39        6.47      1.59 o 
  -2   2   6       90.55       83.33      2.85 o 
  -1   2   6       83.23       93.99      3.43 o 
   0   2   6      221.17      235.36      5.97 o 
   1   2   6      461.18      479.79     11.15 o 
   2   2   6      162.32      172.96      6.36 o 
   3   2   6     3651.71     3796.37    104.67 o 
   4   2   6     5844.27     5612.28    128.76 o 
   5   2   6      422.75      376.79     11.86 o 
   6   2   6       94.16       88.85      4.76 o 
   7   2   6      202.89      194.89      8.00 o 
   8   2   6       15.16       17.99      2.96 o 
  -7   3   6        5.46        5.60      3.36 o 
  -6   3   6      622.49      623.80     13.72 o 
  -5   3   6       94.34       90.62      4.00 o 
  -4   3   6     2727.43     2600.60     51.45 o 
  -3   3   6       26.43       27.39      2.02 o 
  -2   3   6     1326.97     1253.47     23.62 o 
  -1   3   6       18.31       20.49      1.49 o 
   0   3   6       71.88       69.25      2.94 o 
   1   3   6      109.90      129.88      4.37 o 
   2   3   6      790.49      722.50     18.71 o 
   3   3   6       36.26       40.44      2.18 o 
   4   3   6      250.79      209.35      5.21 o 
   5   3   6        0.08        0.25      2.22 o 
   6   3   6      278.54      286.17      7.19 o 
   7   3   6       11.41       12.27      3.23 o 
   8   3   6        0.36       -0.97      2.86 o 
  -6   4   6        0.34        7.86      2.59 o 
  -5   4   6       34.08       33.25      2.82 o 
  -4   4   6        2.82        2.25      2.73 o 
  -3   4   6       52.34       55.88      2.85 o 
  -2   4   6      260.32      252.36      6.86 o 
  -1   4   6      384.47      360.37      7.75 o 
   0   4   6      134.57      146.31      3.85 o 
   1   4   6        2.25        1.91      1.38 o 
   2   4   6       75.42       76.68      2.78 o 
   3   4   6       33.33       29.94      2.14 o 
   4   4   6       49.65       42.00      2.65 o 
   5   4   6       21.20       16.15      2.91 o 
   6   4   6       32.82       32.21      2.73 o 
   7   4   6       56.01       58.85      4.13 o 
   8   4   6        1.02        2.34      2.99 o 
  -5   5   6       15.62       14.56      2.33 o 
  -4   5   6       97.02       94.05      3.04 o 
  -3   5   6       55.04       49.63      2.54 o 
  -2   5   6      141.98      132.28      3.73 o 
  -1   5   6       29.96       28.87      2.14 o 
   0   5   6      275.06      252.18      6.54 o 
   1   5   6       11.80       14.60      1.83 o 
   2   5   6        5.09        7.00      1.92 o 
   3   5   6       11.58       11.14      2.20 o 
   4   5   6       74.15       71.81      5.61 o 
   5   5   6       68.86       69.43      3.10 o 
   6   5   6       57.46       51.56      2.75 o 
   7   5   6        5.89        6.21      2.70 o 
   8   5   6       72.22       74.87      3.60 o 
  -5   6   6        0.91       -1.89      1.89 o 
  -4   6   6       31.73       29.77      1.96 o 
  -3   6   6       20.80       19.39      1.91 o 
  -2   6   6        0.69        0.64      2.08 o 
  -1   6   6       12.51       12.71      2.20 o 
   0   6   6       45.57       39.71      2.62 o 
   1   6   6      323.47      309.17     10.27 o 
   2   6   6       17.27       15.65      3.12 o 
   3   6   6       97.89       87.13      3.57 o 
   4   6   6        1.69        2.80      2.20 o 
   5   6   6       18.11       20.39      2.55 o 
   6   6   6       11.66       11.92      2.46 o 
   7   6   6       70.09       62.98      3.77 o 
  -3   7   6       60.01       58.14      2.35 o 
  -2   7   6      125.05      123.19      3.89 o 
  -1   7   6      466.80      406.62      8.47 o 
   0   7   6       10.64       12.51      2.33 o 
   1   7   6       32.79       28.01      2.84 o 
   2   7   6      138.65      122.27      4.63 o 
   3   7   6        7.60        6.95      2.49 o 
   4   7   6       78.97       83.80      6.03 o 
   5   7   6       17.58       20.22      2.84 o 
   6   7   6        1.33        3.39      2.01 o 
   7   7   6       26.18       27.17      2.17 o 
  -2   8   6       17.03       11.55      2.03 o 
  -1   8   6       13.20       14.81      2.22 o 
   0   8   6       60.46       53.51      3.23 o 
   1   8   6       40.01       42.38      3.12 o 
   2   8   6       57.90       68.33      6.30 o 
   3   8   6        6.04        8.85      5.16 o 
   4   8   6      289.78      308.32     10.06 o 
   5   8   6      623.62      663.91     18.33 o 
   6   8   6      106.80      122.91      5.27 o 
   1   9   6       15.95       20.16      3.17 o 
   2   9   6       40.89       37.92      3.15 o 
   3   9   6        5.11       14.69      7.69 o 
  -3  -7   7       20.58       22.21      2.59 o 
  -2  -7   7        0.86       -2.34      3.14 o 
  -1  -7   7       34.20       41.30      8.12 o 
   0  -7   7       78.23       85.72      5.53 o 
   1  -7   7       70.30       77.72      6.04 o 
   2  -7   7       12.28       14.64      1.70 o 
  -5  -6   7       21.08       25.43      2.59 o 
  -4  -6   7       99.67      117.21      4.69 o 
  -3  -6   7       57.72       58.89      3.28 o 
  -2  -6   7       95.12       95.00      3.95 o 
  -1  -6   7       13.03        8.46      2.54 o 
   0  -6   7       37.19       41.70      2.83 o 
   1  -6   7        6.76        5.04      2.06 o 
   2  -6   7       11.83        9.16      2.05 o 
   3  -6   7       42.56       38.43      2.25 o 
   4  -6   7       39.41       44.54      2.50 o 
  -6  -5   7        3.26        2.84      2.19 o 
  -5  -5   7       56.61       54.21      2.81 o 
  -4  -5   7       51.07       56.02      3.15 o 
  -3  -5   7      301.44      282.14      6.87 o 
  -2  -5   7      127.71      118.12      4.36 o 
  -1  -5   7      298.09      279.47      7.30 o 
   0  -5   7      243.90      232.63      6.03 o 
   1  -5   7       35.68       41.29      4.56 o 
   2  -5   7       46.49       45.20      2.95 o 
   3  -5   7       78.24       73.68      3.06 o 
   4  -5   7       37.84       38.10      2.40 o 
   5  -5   7      253.09      254.12      6.57 o 
  -6  -4   7        1.13       -1.94      3.35 o 
  -5  -4   7       58.12       67.73      3.34 o 
  -4  -4   7       87.99       84.35      3.35 o 
  -3  -4   7      407.53      376.70      7.59 o 
  -2  -4   7       98.62       94.51      3.52 o 
  -1  -4   7       83.68       81.59      6.10 o 
   0  -4   7      135.41      132.91      6.50 o 
   1  -4   7       72.54       69.50      3.69 o 
   2  -4   7       60.61       58.66      3.12 o 
   3  -4   7       30.41       29.54      2.63 o 
   4  -4   7      452.73      447.55      8.56 o 
   5  -4   7      571.47      543.72      9.84 o 
   6  -4   7       85.34       90.21      3.68 o 
  -7  -3   7        5.48        3.92      4.48 o 
  -6  -3   7        3.30       11.26      5.43 o 
  -5  -3   7       11.65       12.90      3.51 o 
  -4  -3   7     1347.21     1309.95     22.12 o 
  -3  -3   7      530.47      521.21     14.99 o 
  -2  -3   7        7.10        6.11      2.32 o 
  -1  -3   7       33.43       37.15      2.89 o 
   0  -3   7        5.17        3.52      2.04 o 
   1  -3   7      398.48      371.05      9.02 o 
   2  -3   7      303.78      270.96      7.12 o 
   3  -3   7       31.86       35.73      4.26 o 
   4  -3   7       28.21       23.30      2.54 o 
   5  -3   7      189.04      178.17      5.39 o 
   6  -3   7       52.31       49.73      2.85 o 
   7  -3   7       24.35       25.40      2.37 o 
  -7  -2   7       27.83       21.86      3.01 o 
  -6  -2   7      160.78      157.39      5.48 o 
  -5  -2   7      257.86      258.65      6.69 o 
  -4  -2   7       15.84       13.30      3.35 o 
  -3  -2   7     1192.67     1047.00     22.99 o 
  -2  -2   7      957.76      839.22     19.49 o 
  -1  -2   7      519.54      461.57      9.86 o 
   0  -2   7        0.96        3.64      1.79 o 
   1  -2   7      434.68      441.13      9.41 o 
   2  -2   7     1916.06     1874.11     36.17 o 
   3  -2   7       55.63       48.85      2.51 o 
   4  -2   7      239.27      240.02      8.19 o 
   5  -2   7       56.42       53.24      3.74 o 
   6  -2   7       72.08       65.88      4.63 o 
   7  -2   7       22.88       24.48      2.82 o 
  -7  -1   7       17.60       21.77      2.56 o 
  -6  -1   7      143.79      121.19      4.31 o 
  -5  -1   7      318.27      299.44      8.50 o 
  -4  -1   7       86.29       68.55      5.38 o 
  -3  -1   7        0.51       -0.83      1.98 o 
  -2  -1   7        4.63        5.93      1.95 o 
  -1  -1   7      125.36      127.12      4.03 o 
   0  -1   7      213.55      203.41      5.65 o 
   1  -1   7      124.03      132.15      4.70 o 
   2  -1   7        1.07       -0.42      1.68 o 
   3  -1   7        8.10        5.24      1.65 o 
   4  -1   7      170.48      154.95     10.94 o 
   5  -1   7       20.82       17.76      3.12 o 
   6  -1   7      243.71      225.11      6.81 o 
   7  -1   7       72.67       72.49      7.72 o 
   8  -1   7        6.13        8.47      2.39 o 
  -7   0   7       90.47       87.75      6.30 o 
  -6   0   7       20.01       16.26      2.89 o 
  -5   0   7       56.02       56.57      4.19 o 
  -4   0   7       65.97       63.25      6.86 o 
  -3   0   7      482.78      414.49     10.74 o 
  -2   0   7       49.85       40.49      3.06 o 
  -1   0   7      279.74      262.32      7.94 o 
   0   0   7      210.53      212.13      5.74 o 
   1   0   7      287.14      284.14      7.37 o 
   2   0   7      353.39      358.34     10.06 o 
   3   0   7      116.98      103.68      3.66 o 
   4   0   7       77.50       70.96      3.51 o 
   5   0   7       52.68       41.90      5.12 o 
   6   0   7      168.30      167.21      6.24 o 
   7   0   7       57.40       57.64      3.98 o 
   8   0   7       50.04       54.30      6.44 o 
  -7   1   7       35.96       27.44      4.48 o 
  -6   1   7       44.63       45.83      4.60 o 
  -5   1   7       74.56       68.56      6.55 o 
  -4   1   7      110.25      114.45      7.09 o 
  -3   1   7       43.95       37.33      2.83 o 
  -2   1   7      808.99      816.36     18.53 o 
  -1   1   7        3.85       -0.22      1.32 o 
   0   1   7     2617.58     2854.68     67.86 o 
   1   1   7        0.55        2.22      1.64 o 
   2   1   7       24.38       22.63      1.72 o 
   3   1   7        1.13        0.58      1.87 o 
   4   1   7      126.25      101.76      4.10 o 
   5   1   7        2.84        2.02      2.62 o 
   6   1   7      238.20      233.09      8.43 o 
   7   1   7       85.24       86.84      5.05 o 
   8   1   7      157.42      170.96     10.39 o 
  -7   2   7       27.84       26.46      3.64 o 
  -6   2   7       34.17       32.45      2.80 o 
  -5   2   7        1.86        2.23      2.71 o 
  -4   2   7      191.72      179.25      7.22 o 
  -3   2   7       54.69       54.85      2.73 o 
  -2   2   7       16.89       12.69      1.63 o 
  -1   2   7       64.32       67.63      2.49 o 
   0   2   7     1239.87     1301.18     28.37 o 
   1   2   7      157.42      148.71      4.85 o 
   2   2   7      210.17      224.90     12.12 o 
   3   2   7      262.20      246.90      6.36 o 
   4   2   7      880.94      805.86     17.78 o 
   5   2   7      293.43      268.47      9.82 o 
   6   2   7      255.95      256.34      6.80 o 
   7   2   7       48.28       43.27      3.90 o 
   8   2   7       13.49       16.34      3.28 o 
  -6   3   7       54.72       56.96      2.83 o 
  -5   3   7       37.76       37.87      3.38 o 
  -4   3   7       36.03       35.29      2.81 o 
  -3   3   7      525.02      477.54     19.12 o 
  -2   3   7        5.16        5.80      1.43 o 
  -1   3   7       69.20       63.36      2.58 o 
   0   3   7       58.47       56.94      2.26 o 
   1   3   7      216.88      196.93      5.71 o 
   2   3   7      620.09      591.43     13.22 o 
   3   3   7      114.77      109.46      3.52 o 
   4   3   7        0.74        1.63      1.79 o 
   5   3   7      275.15      260.68     12.85 o 
   6   3   7      698.29      671.67     14.19 o 
   7   3   7        2.57        2.01      2.94 o 
   8   3   7       21.80       20.66      2.79 o 
  -6   4   7       44.23       41.98      2.70 o 
  -5   4   7      174.20      177.64      5.27 o 
  -4   4   7      146.64      156.39      5.05 o 
  -3   4   7      126.76      125.10      3.93 o 
  -2   4   7      283.75      269.62      6.42 o 
  -1   4   7      190.79      170.16      5.48 o 
   0   4   7       12.53       13.27      2.05 o 
   1   4   7       93.04      103.38      3.33 o 
   2   4   7      181.32      161.63      4.47 o 
   3   4   7      328.56      265.73      7.86 o 
   4   4   7      319.96      262.30     12.89 o 
   5   4   7       49.08       46.86      2.93 o 
   6   4   7       42.66       48.98      4.11 o 
   7   4   7       38.57       49.65      3.16 o 
   8   4   7        4.28        2.32      3.59 o 
  -5   5   7       28.70       37.16      4.44 o 
  -4   5   7      256.78      270.58      6.54 o 
  -3   5   7       20.59       17.65      2.13 o 
  -2   5   7      152.06      142.63      3.90 o 
  -1   5   7      152.91      168.97      7.31 o 
   0   5   7      163.53      156.26      4.96 o 
   1   5   7       25.94       30.55      3.59 o 
   2   5   7      366.30      323.61     18.03 o 
   3   5   7       20.93       18.32      2.39 o 
   4   5   7       59.44       53.82      3.42 o 
   5   5   7        7.90        4.35      2.62 o 
   6   5   7       35.62       34.16      2.75 o 
   7   5   7        0.30       -2.14      2.36 o 
   8   5   7       16.25       22.11      3.31 o 
  -4   6   7       12.07       10.77      1.89 o 
  -3   6   7       36.54       34.52      2.11 o 
  -2   6   7        0.32       -0.11      1.93 o 
  -1   6   7       77.57       82.52      3.24 o 
   0   6   7       12.64       16.06      2.26 o 
   1   6   7      101.16      100.24      4.09 o 
   2   6   7       13.28       13.83      2.50 o 
   3   6   7      113.58       97.56      3.86 o 
   4   6   7        1.03        3.71      2.35 o 
   5   6   7       53.19       45.26      2.77 o 
   6   6   7        4.77        3.25      3.02 o 
   7   6   7      117.81      115.88      3.98 o 
  -3   7   7        0.83        2.72      1.67 o 
  -2   7   7      158.37      153.76      4.40 o 
  -1   7   7        1.18        1.69      1.91 o 
   0   7   7      199.52      185.53      4.85 o 
   1   7   7      102.52       85.63      3.64 o 
   2   7   7       96.75       87.92      5.06 o 
   3   7   7        1.03        1.49      2.46 o 
   4   7   7      125.66      113.47      4.24 o 
   5   7   7        3.02        6.95      3.47 o 
   6   7   7       32.27       34.36      2.48 o 
   7   7   7        2.56       -0.60      2.42 o 
  -2   8   7        2.46        3.30      1.89 o 
  -1   8   7        2.40        9.12      2.04 o 
   0   8   7        0.92       -0.27      2.06 o 
   1   8   7      370.91      347.87      8.66 o 
   2   8   7        6.64        6.15      2.39 o 
   3   8   7       11.53       15.10      2.52 o 
   4   8   7       66.74       71.30      3.64 o 
   5   8   7       50.55       58.54      3.19 o 
   2   9   7       24.61       26.51      2.94 o 
  -2  -7   8        0.94        0.86      2.55 o 
  -1  -7   8       34.48       48.74      4.10 o 
   0  -7   8       22.58       26.98      2.55 o 
  -4  -6   8       34.51       40.91      3.95 o 
  -3  -6   8       33.82       33.24      3.00 o 
  -2  -6   8      220.18      216.65      6.30 o 
  -1  -6   8        0.51        4.09      2.36 o 
   0  -6   8      156.73      156.13      5.56 o 
   1  -6   8        1.01        4.95      2.70 o 
   2  -6   8       80.52       72.01      3.11 o 
   3  -6   8       55.25       50.79      2.70 o 
  -5  -5   8       68.77       82.77      4.04 o 
  -4  -5   8        0.56        5.27      2.40 o 
  -3  -5   8        0.59        2.46      2.73 o 
  -2  -5   8       16.59       15.28      2.99 o 
  -1  -5   8      103.99       74.64      3.51 o 
   0  -5   8       96.36       91.47      3.68 o 
   1  -5   8       16.85       17.07      2.30 o 
   2  -5   8       68.86       69.65      3.44 o 
   3  -5   8       34.90       32.93      2.33 o 
   4  -5   8       83.21       77.71      2.80 o 
   5  -5   8        0.79        2.64      1.70 o 
  -6  -4   8       24.86       23.81      2.82 o 
  -5  -4   8       16.31       21.69      2.78 o 
  -4  -4   8      122.88      129.57      4.07 o 
  -3  -4   8       37.69       39.27      3.03 o 
  -2  -4   8       28.53       27.06      3.76 o 
  -1  -4   8        9.81        6.50      2.61 o 
   0  -4   8      266.47      256.33      6.30 o 
   1  -4   8      147.02      144.00      4.11 o 
   2  -4   8       18.10       13.07      2.53 o 
   3  -4   8      102.04      106.59      4.90 o 
   4  -4   8      863.49      870.41     15.85 o 
   5  -4   8      121.21      120.46      3.70 o 
   6  -4   8      199.45      212.73      6.41 o 
  -6  -3   8       18.89       24.46      2.78 o 
  -5  -3   8      177.23      185.97      6.01 o 
  -4  -3   8       12.61       18.13      2.92 o 
  -3  -3   8     1643.00     1632.41     26.55 o 
  -2  -3   8      199.87      211.34      9.58 o 
  -1  -3   8      539.03      517.39     16.87 o 
   0  -3   8        8.11        8.12      2.29 o 
   1  -3   8      138.87      128.45      4.54 o 
   2  -3   8       71.95       64.58      7.43 o 
   3  -3   8      115.36      115.59      3.62 o 
   4  -3   8       16.11       17.16      2.41 o 
   5  -3   8      273.99      265.75      6.56 o 
   6  -3   8       13.80       15.71      2.46 o 
  -7  -2   8        0.05        4.70      2.55 o 
  -6  -2   8       11.34       12.39      2.33 o 
  -5  -2   8      239.84      238.01      7.10 o 
  -4  -2   8       12.76       14.62      2.93 o 
  -3  -2   8      327.89      320.10     12.12 o 
  -2  -2   8      792.60      756.02     15.90 o 
  -1  -2   8        4.15        4.77      2.14 o 
   0  -2   8      359.43      334.66      7.69 o 
   1  -2   8      281.84      274.55      6.05 o 
   2  -2   8      264.51      246.42      6.03 o 
   3  -2   8      518.44      465.58     15.57 o 
   4  -2   8        2.13        3.85      2.75 o 
   5  -2   8      175.64      179.25      7.25 o 
   6  -2   8        8.72        7.79      2.66 o 
   7  -2   8        7.58        8.20      2.39 o 
  -7  -1   8        1.78        1.68      3.92 o 
  -6  -1   8       22.42       22.56      2.91 o 
  -5  -1   8        1.27       -1.25      3.10 o 
  -4  -1   8        0.35        1.66      3.14 o 
  -3  -1   8        0.74        7.01      3.88 o 
  -2  -1   8        3.60        2.77      2.07 o 
  -1  -1   8      101.50       90.09      3.12 o 
   0  -1   8        4.26        0.67      1.55 o 
   1  -1   8      260.36      250.83      5.50 o 
   2  -1   8      300.70      327.02      7.82 o 
   3  -1   8       32.37       39.13      2.87 o 
   4  -1   8        3.61       -0.03      2.73 o 
   5  -1   8       28.90       25.66      3.01 o 
   6  -1   8      167.92      155.06      5.28 o 
   7  -1   8       42.63       35.74      2.64 o 
   8  -1   8       31.02       29.68      5.04 o 
  -7   0   8        2.07        3.36      3.36 o 
  -6   0   8      633.11      525.03     16.44 o 
  -5   0   8       39.79       29.61      3.03 o 
  -4   0   8       74.64       70.96      4.18 o 
  -3   0   8        2.00        6.84      2.30 o 
  -2   0   8       64.17       51.47      2.83 o 
  -1   0   8       47.12       49.84      2.44 o 
   0   0   8        0.81        0.34      1.44 o 
   1   0   8      272.69      266.36      8.54 o 
   2   0   8      657.50      593.00     12.73 o 
   3   0   8      266.48      248.98      7.21 o 
   4   0   8      142.16      125.01      8.21 o 
   5   0   8        1.34        0.23      3.76 o 
   6   0   8      120.71      127.38     13.66 o 
   7   0   8       19.35       13.74      2.78 o 
   8   0   8      109.44       84.00      7.84 o 
  -7   1   8        2.69        3.36      2.38 o 
  -6   1   8       27.34       28.20      2.72 o 
  -5   1   8       49.33       50.35      3.74 o 
  -4   1   8      214.08      192.19      8.73 o 
  -3   1   8      158.37      157.13      6.39 o 
  -2   1   8        2.69        6.04      1.78 o 
  -1   1   8      860.30      833.84     24.47 o 
   0   1   8      536.49      596.40     12.73 o 
   1   1   8       29.20       29.96      2.00 o 
   2   1   8      443.63      441.27     10.67 o 
   3   1   8      418.26      369.40     12.69 o 
   4   1   8      156.65      138.28      8.16 o 
   5   1   8       71.23       73.08      5.76 o 
   6   1   8        0.42       -0.29      3.24 o 
   7   1   8       22.15       19.19      3.76 o 
  -6   2   8       99.66       99.57      4.11 o 
  -5   2   8        5.06       10.06      3.16 o 
  -4   2   8      179.12      156.81      6.13 o 
  -3   2   8      298.39      293.94      9.00 o 
  -2   2   8      119.03      111.12      4.45 o 
  -1   2   8       67.50       72.40      2.84 o 
   0   2   8      149.61      138.57      3.94 o 
   1   2   8      730.99      700.68     13.60 o 
   2   2   8      144.78      138.33      3.82 o 
   3   2   8       45.99       40.80      2.56 o 
   4   2   8        1.12        2.70      2.49 o 
   5   2   8      447.10      451.02     15.43 o 
   6   2   8      384.49      378.01     10.36 o 
   7   2   8      181.06      191.68      7.85 o 
   8   2   8      229.34      237.45      9.41 o 
  -6   3   8        0.18       -0.19      2.26 o 
  -5   3   8        0.46        4.82      3.05 o 
  -4   3   8      145.91      138.39      4.39 o 
  -3   3   8      232.24      226.70      5.57 o 
  -2   3   8     1550.26     1353.75     37.26 o 
  -1   3   8      127.63      125.77      4.81 o 
   0   3   8      587.68      498.82      9.60 o 
   1   3   8      299.15      254.34      5.93 o 
   2   3   8      176.01      153.51      3.96 o 
   3   3   8        4.53        3.59      1.81 o 
   4   3   8      135.05      117.54      4.81 o 
   5   3   8       50.50       46.21      3.75 o 
   6   3   8      415.98      411.42      8.87 o 
   7   3   8        7.29       14.06      3.05 o 
   8   3   8        9.30       13.87      3.36 o 
  -5   4   8        2.80        2.21      2.31 o 
  -4   4   8       39.35       42.36      2.83 o 
  -3   4   8      694.30      675.12     13.65 o 
  -2   4   8      414.42      382.29      8.32 o 
  -1   4   8       73.01       61.16      2.91 o 
   0   4   8       96.40       94.10      3.55 o 
   1   4   8       79.46       72.43      4.66 o 
   2   4   8        9.76        6.56      1.94 o 
   3   4   8      151.58      123.76      5.78 o 
   4   4   8       10.29       10.18      3.10 o 
   5   4   8        2.71        2.33      2.57 o 
   6   4   8        0.50        0.77      2.61 o 
   7   4   8        2.59        2.05      2.50 o 
   8   4   8       16.83       25.82      5.29 o 
  -5   5   8       22.04       21.56      2.30 o 
  -4   5   8       68.19       72.74      2.96 o 
  -3   5   8      115.81      113.81      3.48 o 
  -2   5   8      402.40      394.36      7.83 o 
  -1   5   8      401.16      389.28      7.96 o 
   0   5   8       35.83       28.78      6.44 o 
   1   5   8       93.85       95.06      4.98 o 
   2   5   8      547.92      493.18     18.83 o 
   3   5   8      838.60      779.54     21.19 o 
   4   5   8       15.33       10.92      2.50 o 
   5   5   8      200.56      183.14      4.41 o 
   6   5   8       60.80       61.56      3.15 o 
   7   5   8        3.33        4.76      2.73 o 
   8   5   8        1.81       -0.40      2.91 o 
  -4   6   8       49.15       68.83      3.28 o 
  -3   6   8       34.61       39.71      2.22 o 
  -2   6   8        8.81        7.69      2.04 o 
  -1   6   8       58.13       64.46      3.01 o 
   0   6   8       13.67       15.11      2.50 o 
   1   6   8        3.11        3.26      2.26 o 
   2   6   8       37.03       34.62      2.84 o 
   3   6   8       14.37       16.25      3.41 o 
   4   6   8       40.59       34.47      2.61 o 
   5   6   8       64.18       65.00      3.01 o 
   6   6   8       25.37       30.00      2.44 o 
   7   6   8      129.16      137.79      4.61 o 
  -3   7   8        0.31       -0.24      1.54 o 
  -2   7   8       32.15       28.96      2.03 o 
  -1   7   8       52.47       56.04      2.60 o 
   0   7   8      116.81      118.31      3.71 o 
   1   7   8       53.98       48.24      2.94 o 
   2   7   8       13.94       20.85      2.62 o 
   3   7   8      165.82      166.89      5.00 o 
   4   7   8       61.52       58.67      2.97 o 
   5   7   8        3.45        3.02      2.11 o 
   6   7   8        9.81       10.60      2.75 o 
  -1   8   8       86.15       82.49      3.62 o 
   0   8   8       12.67       15.77      2.31 o 
   1   8   8      117.66      115.54      3.95 o 
   2   8   8        0.49        2.22      2.24 o 
   3   8   8       12.14       10.37      2.57 o 
   4   8   8        7.16        7.33      2.45 o 
   5   8   8        4.58        6.97      2.70 o 
  -3  -6   9        0.66       -2.03      2.03 o 
  -2  -6   9      167.59      185.30      5.87 o 
  -1  -6   9        0.39       -0.57      1.80 o 
   0  -6   9       79.25       85.59      3.96 o 
   1  -6   9       13.21       13.69      3.50 o 
   2  -6   9      109.04      114.04      8.65 o 
  -4  -5   9        5.59       15.31      2.68 o 
  -3  -5   9       10.03       12.90      2.31 o 
  -2  -5   9       11.22       14.07      2.32 o 
  -1  -5   9      126.48      136.75      4.19 o 
   0  -5   9      153.39      140.20      4.28 o 
   1  -5   9      369.81      356.24      6.82 o 
   2  -5   9        5.26        5.19      2.36 o 
   3  -5   9       90.74       91.63      3.67 o 
   4  -5   9       57.01       56.20      3.45 o 
  -5  -4   9        1.73        2.22      2.66 o 
  -4  -4   9       80.78       86.62      3.20 o 
  -3  -4   9        5.14        3.46      2.30 o 
  -2  -4   9       11.47        7.92      2.50 o 
  -1  -4   9        6.66        9.57      2.57 o 
   0  -4   9      292.00      282.83      6.30 o 
   1  -4   9      118.80      114.88      3.60 o 
   2  -4   9       64.64       57.42      3.22 o 
   3  -4   9       33.24       33.05      2.51 o 
   4  -4   9      706.28      727.18     14.38 o 
   5  -4   9      129.18      140.07      4.55 o 
  -6  -3   9        8.40       14.39      3.92 o 
  -5  -3   9       81.84       89.41      3.52 o 
  -4  -3   9      125.48      128.37      4.24 o 
  -3  -3   9      185.62      192.25      4.98 o 
  -2  -3   9        1.56        1.90      3.65 o 
  -1  -3   9       29.73       32.80      2.88 o 
   0  -3   9        9.81       10.75      3.23 o 
   1  -3   9       34.69       35.83      3.43 o 
   2  -3   9       15.78       19.30      2.56 o 
   3  -3   9       98.37       87.76      3.36 o 
   4  -3   9        2.94        2.40      2.18 o 
   5  -3   9       29.23       30.42      2.48 o 
   6  -3   9       83.25       91.81      3.87 o 
  -6  -2   9       80.57       81.64      7.00 o 
  -5  -2   9        4.27        2.74      2.53 o 
  -4  -2   9      643.55      631.69     12.82 o 
  -3  -2   9      446.52      462.93     12.99 o 
  -2  -2   9      198.65      198.12     15.15 o 
  -1  -2   9      104.08      104.80      3.82 o 
   0  -2   9      287.14      260.87      9.76 o 
   1  -2   9       51.14       41.35      2.72 o 
   2  -2   9        5.06        3.38      2.22 o 
   3  -2   9       28.57       30.86      2.95 o 
   4  -2   9      268.76      245.92      6.31 o 
   5  -2   9       73.12       65.76      3.32 o 
   6  -2   9       63.57       58.88      3.16 o 
   7  -2   9        5.86        3.11      2.74 o 
  -6  -1   9        2.99        2.90      2.55 o 
  -5  -1   9      117.81      116.66      4.43 o 
  -4  -1   9        0.34        1.24      3.29 o 
  -3  -1   9      254.24      231.85      7.02 o 
  -2  -1   9        6.26        4.51      2.44 o 
  -1  -1   9       54.82       57.07      2.92 o 
   0  -1   9       22.45       22.73      2.34 o 
   1  -1   9       79.05       70.73      3.06 o 
   2  -1   9      269.23      252.34      7.14 o 
   3  -1   9       25.37       27.73      3.17 o 
   4  -1   9       84.48       77.78      4.37 o 
   5  -1   9       82.06       78.07      3.63 o 
   6  -1   9       55.54       49.15      3.36 o 
   7  -1   9       15.05       16.39      2.78 o 
  -6   0   9        6.69        7.78      2.42 o 
  -5   0   9       18.15       14.72      2.58 o 
  -4   0   9        1.64       -2.64      2.67 o 
  -3   0   9        7.42        4.92      2.75 o 
  -2   0   9      240.48      194.78      8.24 o 
  -1   0   9       44.25       34.84      2.32 o 
   0   0   9       47.23       41.12      2.32 o 
   1   0   9       72.05       65.89      3.04 o 
   2   0   9      584.41      576.68     12.59 o 
   3   0   9      265.29      242.85     12.42 o 
   4   0   9      143.42      143.82      7.05 o 
   5   0   9        0.40       -0.79      3.32 o 
   6   0   9      110.16       97.43      5.37 o 
   7   0   9        8.50        8.94      2.92 o 
   8   0   9        2.56        0.00      3.92 o 
  -6   1   9        0.04        1.80      1.90 o 
  -5   1   9       12.75       17.84      2.57 o 
  -4   1   9      232.15      184.64      6.69 o 
  -3   1   9       59.17       40.64      3.98 o 
  -2   1   9        4.87        4.05      1.96 o 
  -1   1   9      952.47      858.95     22.06 o 
   0   1   9       73.92       67.63      4.58 o 
   1   1   9      219.44      197.20      5.78 o 
   2   1   9       68.06       70.77      3.94 o 
   3   1   9      243.97      214.24      5.99 o 
   4   1   9      230.98      192.08     13.26 o 
   5   1   9       85.50       72.66      4.19 o 
   6   1   9        0.90        1.26      3.36 o 
   7   1   9       77.28       67.09      5.57 o 
   8   1   9      117.11      105.84      8.40 o 
  -6   2   9       69.59       68.42      4.20 o 
  -5   2   9        1.40        1.31      2.31 o 
  -4   2   9      111.59      103.65      4.35 o 
  -3   2   9       23.62       25.06      2.72 o 
  -2   2   9        2.85        4.36      2.15 o 
  -1   2   9        5.61        4.51      1.82 o 
   0   2   9       63.91       90.54      4.41 o 
   1   2   9      577.58      535.56     14.33 o 
   2   2   9      351.58      303.88      7.47 o 
   3   2   9        3.26        4.59      2.34 o 
   4   2   9       49.50       41.39      3.41 o 
   5   2   9      500.23      455.17     10.99 o 
   6   2   9       10.03        5.86      3.30 o 
   7   2   9       52.86       45.53      3.83 o 
   8   2   9       47.07       43.12     10.08 o 
  -6   3   9       31.71       42.19      2.68 o 
  -5   3   9       23.04       24.36      3.27 o 
  -4   3   9       20.56       22.52      3.36 o 
  -3   3   9        1.66        1.93      2.71 o 
  -2   3   9        1.09        2.24      3.56 o 
  -1   3   9        4.84        5.08      1.97 o 
   0   3   9       93.28       83.02      3.07 o 
   1   3   9       64.05       59.80      2.63 o 
   2   3   9       11.64        9.51      1.80 o 
   3   3   9       92.17       78.92      4.88 o 
   4   3   9       20.07       13.87      3.36 o 
   5   3   9      812.99      749.25     14.09 o 
   6   3   9      547.43      526.15     10.85 o 
   7   3   9       86.81       88.78      4.05 o 
   8   3   9        0.09       -2.89      2.89 o 
  -5   4   9       37.55       42.33      3.00 o 
  -4   4   9      408.95      419.64      9.10 o 
  -3   4   9      392.37      396.48      7.87 o 
  -2   4   9     1543.43     1511.96     24.46 o 
  -1   4   9      262.06      250.00      7.56 o 
   0   4   9      487.80      437.81     13.00 o 
   1   4   9      156.48      143.32      4.31 o 
   2   4   9       28.96       27.88      2.26 o 
   3   4   9        3.15       -1.16      1.96 o 
   4   4   9      226.88      206.21      5.24 o 
   5   4   9       61.90       68.15      3.94 o 
   6   4   9      126.59      132.30      4.17 o 
   7   4   9       12.85       14.62      2.46 o 
   8   4   9       58.47       72.92      4.26 o 
  -4   5   9       28.52       34.33      2.63 o 
  -3   5   9       95.36      104.67      3.39 o 
  -2   5   9       47.76       51.95      2.78 o 
  -1   5   9      185.37      179.14      4.64 o 
   0   5   9       68.19       74.16      3.97 o 
   1   5   9      157.67      142.44      4.15 o 
   2   5   9      113.82      104.33      3.82 o 
   3   5   9        3.40        2.51      2.21 o 
   4   5   9       29.21       27.80      2.48 o 
   5   5   9        2.32        2.83      2.42 o 
   6   5   9       38.44       41.04      3.13 o 
   7   5   9        1.64        0.02      2.60 o 
  -4   6   9        4.63       16.24      3.92 o 
  -3   6   9        2.61        4.41      1.86 o 
  -2   6   9       23.77       25.55      2.15 o 
  -1   6   9      148.10      155.08      4.15 o 
   0   6   9       25.30       28.94      2.58 o 
   1   6   9       16.59       18.40      2.51 o 
   2   6   9       61.45       56.33      3.37 o 
   3   6   9       11.94       12.75      2.44 o 
   4   6   9       29.00       26.87      2.64 o 
   5   6   9       53.62       51.23      2.73 o 
   6   6   9       19.79       17.68      2.22 o 
   7   6   9       64.66       68.41      4.49 o 
  -2   7   9        0.57        3.87      2.34 o 
  -1   7   9       13.52       11.91      2.06 o 
   0   7   9       52.88       58.24      4.13 o 
   1   7   9        0.52        1.12      2.22 o 
   2   7   9      100.44       99.66      3.70 o 
   3   7   9       59.83       60.17      3.10 o 
   4   7   9       60.00       61.67      3.44 o 
   5   7   9        5.85        4.04      2.38 o 
   6   7   9        1.71        2.21      4.05 o 
  -1   8   9        7.83        7.78      2.03 o 
   0   8   9      108.54      106.28      4.11 o 
   1   8   9      121.70      112.07      4.04 o 
   2   8   9        3.92        4.20      1.90 o 
   3   8   9        1.11        2.45      2.31 o 
   4   8   9       48.00       58.16      4.30 o 
   5   8   9        3.56        7.27      2.55 o 
  -2  -6  10       75.37       86.58      3.88 o 
  -1  -6  10        0.43        0.07      1.67 o 
   0  -6  10       15.87       15.71      1.96 o 
   1  -6  10        4.66        7.64      2.03 o 
  -4  -5  10        4.53        2.10      2.52 o 
  -3  -5  10       59.85       64.51      3.33 o 
  -2  -5  10       47.42       54.27      2.55 o 
  -1  -5  10      108.75      118.93      3.69 o 
   0  -5  10       10.93       13.00      3.27 o 
   1  -5  10        3.57        2.94      1.79 o 
   2  -5  10       14.73       23.35      4.85 o 
   3  -5  10        0.49       -1.05      1.88 o 
  -5  -4  10       39.22       45.96      2.97 o 
  -4  -4  10       47.09       49.44      2.43 o 
  -3  -4  10        5.95        7.51      2.05 o 
  -2  -4  10      129.52      137.30      3.99 o 
  -1  -4  10       93.88       97.71      3.40 o 
   0  -4  10      287.33      277.64      6.60 o 
   1  -4  10       68.85       68.52      2.81 o 
   2  -4  10      162.13      161.83      4.06 o 
   3  -4  10        1.06       -1.44      2.00 o 
   4  -4  10       89.88       89.13      3.01 o 
   5  -4  10        8.06        8.97      1.77 o 
  -5  -3  10        7.12       10.88      2.59 o 
  -4  -3  10       11.74       11.72      2.22 o 
  -3  -3  10      259.75      266.95      5.97 o 
  -2  -3  10        9.71       12.72      3.15 o 
  -1  -3  10      888.27      872.17     15.93 o 
   0  -3  10        4.61        8.65      2.56 o 
   1  -3  10      377.01      366.70      7.16 o 
   2  -3  10        0.03       -0.77      2.36 o 
   3  -3  10       93.53       94.27      3.34 o 
   4  -3  10       68.53       73.33      3.23 o 
   5  -3  10        0.94        4.12      1.90 o 
   6  -3  10      420.10      450.14     17.62 o 
  -6  -2  10        1.52        1.12      2.55 o 
  -5  -2  10        1.71        0.93      2.77 o 
  -4  -2  10        5.54        8.27      2.74 o 
  -3  -2  10        0.39        3.68      2.98 o 
  -2  -2  10     1736.90     1745.32     34.96 o 
  -1  -2  10      580.72      588.95     11.96 o 
   0  -2  10       21.77       19.31      2.91 o 
   1  -2  10        0.54        1.94      2.68 o 
   2  -2  10        4.27       -3.15      3.15 o 
   3  -2  10       43.85       47.73      3.83 o 
   4  -2  10      198.12      200.37      5.06 o 
   5  -2  10       12.61       16.45      3.44 o 
   6  -2  10       11.84       12.75      2.41 o 
  -6  -1  10        0.27        0.40      2.69 o 
  -5  -1  10       90.02       85.66      3.96 o 
  -4  -1  10        8.27        6.24      3.63 o 
  -3  -1  10      300.64      296.96      8.34 o 
  -2  -1  10       59.11       48.26      4.27 o 
  -1  -1  10      920.80      821.86     19.75 o 
   0  -1  10      177.12      154.96      9.54 o 
   1  -1  10      433.53      371.62     14.13 o 
   2  -1  10      133.94      136.03      4.92 o 
   3  -1  10      441.34      443.37     10.41 o 
   4  -1  10      347.84      340.72      8.51 o 
   5  -1  10      132.70      133.80      4.71 o 
   6  -1  10       17.89       15.68      3.07 o 
   7  -1  10       42.45       46.39      4.30 o 
  -6   0  10       72.58       85.46      3.98 o 
  -5   0  10        0.04       -2.08      2.08 o 
  -4   0  10      362.56      301.97      8.16 o 
  -3   0  10      148.52      126.14      4.84 o 
  -2   0  10      264.00      221.60      8.44 o 
  -1   0  10       41.87       32.26      2.83 o 
   0   0  10       17.48       17.19      2.28 o 
   1   0  10        5.65        6.72      2.08 o 
   2   0  10      196.09      193.55      6.74 o 
   3   0  10        0.25       -4.42      4.77 o 
   4   0  10       15.13       12.03      2.70 o 
   5   0  10        4.16        6.34      2.98 o 
   6   0  10      107.38      110.50      4.74 o 
   7   0  10       12.53       10.31      2.78 o 
  -6   1  10        2.20        2.56      1.80 o 
  -5   1  10      114.61      112.55      3.72 o 
  -4   1  10       25.65       23.63      2.87 o 
  -3   1  10      107.96      110.12      4.54 o 
  -2   1  10        0.42        3.56      9.52 o 
  -1   1  10      649.93      542.87     15.03 o 
   0   1  10       10.10       10.75      2.57 o 
   1   1  10      186.55      155.92      5.18 o 
   2   1  10       74.24       72.71      3.92 o 
   3   1  10      142.74      128.80      6.22 o 
   4   1  10       40.27       43.42      3.94 o 
   5   1  10       63.11       62.24      3.88 o 
   6   1  10        2.07       -3.42      3.42 o 
   7   1  10       47.32       48.02      3.25 o 
   8   1  10        1.65       -3.36      3.36 o 
  -6   2  10       62.99       65.65      3.08 o 
  -5   2  10       19.75       19.25      2.25 o 
  -4   2  10      116.93      115.53      5.07 o 
  -3   2  10        2.91        3.63      2.64 o 
  -2   2  10       79.38       62.58      3.92 o 
  -1   2  10       23.45       23.94      2.49 o 
   0   2  10      450.47      405.77     13.85 o 
   1   2  10      337.50      307.72     12.46 o 
   2   2  10      982.06      917.67     24.44 o 
   3   2  10       71.57       68.66      6.55 o 
   4   2  10       10.33        9.25      3.39 o 
   5   2  10       66.21       70.85      5.72 o 
   6   2  10       25.19       26.27      3.17 o 
   7   2  10       24.67       21.24      3.00 o 
   8   2  10      121.25      124.88     12.32 o 
  -5   3  10       20.83       22.32      2.38 o 
  -4   3  10        0.18       -2.40      3.71 o 
  -3   3  10       19.71       16.97      3.06 o 
  -2   3  10       23.19       20.86      2.98 o 
  -1   3  10       98.40      108.97      6.02 o 
   0   3  10       46.99       40.95      2.93 o 
   1   3  10      197.08      178.28      5.84 o 
   2   3  10       67.58       66.33      3.44 o 
   3   3  10      120.01      117.31      6.54 o 
   4   3  10        3.14        8.27      3.37 o 
   5   3  10      188.96      172.33      5.27 o 
   6   3  10      324.96      309.01      8.23 o 
   7   3  10      124.86      100.77      3.98 o 
   8   3  10       67.09       64.43      4.84 o 
  -5   4  10       53.25       64.83      3.33 o 
  -4   4  10      119.50      123.86      4.41 o 
  -3   4  10       48.98       48.28      2.99 o 
  -2   4  10       88.05       90.50      3.94 o 
  -1   4  10      479.08      452.17      9.91 o 
   0   4  10        3.75        0.55      2.62 o 
   1   4  10       38.49       44.91      3.56 o 
   2   4  10       48.69       47.48      3.47 o 
   3   4  10        1.25        0.77      2.59 o 
   4   4  10      183.72      163.88      5.04 o 
   5   4  10      135.57      133.73      4.13 o 
   6   4  10        7.23        9.41      2.55 o 
   7   4  10      172.31      168.19      5.67 o 
  -4   5  10        2.35        7.59      2.21 o 
  -3   5  10      106.91      106.06      4.13 o 
  -2   5  10        1.40        2.11      2.13 o 
  -1   5  10       91.80       96.91      3.65 o 
   0   5  10      305.49      313.47      6.70 o 
   1   5  10       63.77       55.35      2.76 o 
   2   5  10       90.68       91.71      6.21 o 
   3   5  10       22.92       21.85      2.80 o 
   4   5  10        0.04       -0.29      2.03 o 
   5   5  10      152.92      156.98      4.37 o 
   6   5  10        7.39        5.28      2.38 o 
   7   5  10       26.84       29.14      2.80 o 
  -3   6  10        1.30        1.35      1.93 o 
  -2   6  10      271.30      284.64      6.62 o 
  -1   6  10       26.12       27.42      2.40 o 
   0   6  10       79.50       85.64      3.32 o 
   1   6  10       13.67       19.06      2.65 o 
   2   6  10       89.75       83.21      3.36 o 
   3   6  10       33.95       37.48      2.83 o 
   4   6  10       62.22       62.63      2.72 o 
   5   6  10        3.42        1.89      1.97 o 
   6   6  10       16.29       22.10      2.38 o 
   7   6  10        6.50        7.56      3.64 o 
  -2   7  10        0.32        1.17      1.85 o 
  -1   7  10       19.51       22.45      2.33 o 
   0   7  10       23.29       24.67      2.13 o 
   1   7  10       11.32        9.66      2.15 o 
   2   7  10       39.02       45.30      3.16 o 
   3   7  10       68.35       71.44      2.88 o 
   4   7  10        2.29        1.01      2.17 o 
   5   7  10       51.61       58.44      3.23 o 
   6   7  10        0.41       -1.18      1.70 o 
   0   8  10       77.82       77.45      3.14 o 
   1   8  10       14.59       16.30      2.14 o 
   2   8  10       19.24       20.18      2.22 o 
   3   8  10      119.58      125.29      4.69 o 
   4   8  10       11.99       16.64      2.83 o 
  -3  -5  11       83.62       91.95      4.76 o 
  -2  -5  11       18.67       21.51      2.09 o 
  -1  -5  11      107.41      120.28      4.00 o 
   0  -5  11       98.28       97.30      3.60 o 
   1  -5  11       19.24       24.64      2.30 o 
   2  -5  11       52.00       52.11      5.01 o 
  -4  -4  11       20.03       23.93      2.14 o 
  -3  -4  11       19.09       25.54      2.11 o 
  -2  -4  11       25.21       26.91      2.13 o 
  -1  -4  11        0.43        3.92      2.07 o 
   0  -4  11        0.60        2.76      2.14 o 
   1  -4  11       86.49       80.48      2.91 o 
   2  -4  11       83.25       89.35      2.96 o 
   3  -4  11        5.69        5.07      1.83 o 
   4  -4  11        3.93        4.35      1.73 o 
  -5  -3  11       14.79       16.58      5.60 o 
  -4  -3  11       14.14       11.40      2.32 o 
  -3  -3  11      106.49      110.64      3.88 o 
  -2  -3  11       18.32       17.00      2.44 o 
  -1  -3  11       99.64       93.35      3.38 o 
   0  -3  11        3.93        5.65      2.20 o 
   1  -3  11        7.27       12.95      2.24 o 
   2  -3  11       29.03       30.66      2.37 o 
   3  -3  11      116.42      118.31      3.55 o 
   4  -3  11       10.23       11.82      2.43 o 
   5  -3  11      143.91      149.16      4.49 o 
  -5  -2  11        3.51        6.86      3.09 o 
  -4  -2  11       92.98       92.01      4.41 o 
  -3  -2  11       57.78       52.67      3.56 o 
  -2  -2  11      109.28      113.74      4.66 o 
  -1  -2  11      622.15      629.58     13.41 o 
   0  -2  11      743.12      761.84     13.85 o 
   1  -2  11      115.62      117.74      3.85 o 
   2  -2  11      129.34      120.81      4.40 o 
   3  -2  11       19.26       19.87      2.95 o 
   4  -2  11       90.13      100.61      4.86 o 
   5  -2  11       19.40       14.88      2.97 o 
   6  -2  11       27.05       35.95      3.41 o 
  -5  -1  11        8.36       11.76      4.69 o 
  -4  -1  11       17.27       22.32      2.76 o 
  -3  -1  11      347.49      354.81      9.35 o 
  -2  -1  11       25.20       27.59      3.29 o 
  -1  -1  11      623.93      601.44     12.82 o 
   0  -1  11      648.35      663.39     15.27 o 
   1  -1  11       59.57       57.28      4.02 o 
   2  -1  11       56.84       57.90      3.69 o 
   3  -1  11      205.65      202.95      8.42 o 
   4  -1  11       55.15       59.04      3.22 o 
   5  -1  11      225.57      219.60      6.00 o 
   6  -1  11       43.27       45.16      7.08 o 
   7  -1  11       69.16       71.68      6.16 o 
  -5   0  11       58.74       51.72      2.98 o 
  -4   0  11       39.30       39.45      4.03 o 
  -3   0  11       21.69       14.45      2.82 o 
  -2   0  11        0.95       -1.62      2.46 o 
  -1   0  11       73.40       66.47      4.06 o 
   0   0  11       14.97        9.31      4.32 o 
   1   0  11        3.06        0.84      5.08 o 
   2   0  11      104.76      113.59      9.52 o 
   3   0  11       22.96       24.12      3.04 o 
   4   0  11       36.54       37.39      3.10 o 
   5   0  11       48.98       49.31      3.36 o 
   6   0  11       36.87       43.65      5.04 o 
   7   0  11        1.09        3.85      3.21 o 
  -5   1  11       92.84       97.31      4.49 o 
  -4   1  11      388.34      297.70      7.23 o 
  -3   1  11        0.53        0.53      3.53 o 
  -2   1  11       17.05       21.43      2.95 o 
  -1   1  11       66.59       59.31      4.53 o 
   0   1  11        0.06        2.62      2.33 o 
   1   1  11       83.73       83.43      5.82 o 
   2   1  11       18.19       18.13      4.32 o 
   3   1  11      281.47      265.41      9.22 o 
   4   1  11       21.41       19.01      2.65 o 
   5   1  11      147.15      149.57      5.43 o 
   6   1  11        0.82       -1.53      2.50 o 
   7   1  11        5.95        7.35      3.00 o 
  -5   2  11        0.66        0.09      2.51 o 
  -4   2  11       81.73       91.44      4.24 o 
  -3   2  11        0.25        5.27      3.43 o 
  -2   2  11      216.22      195.41      5.97 o 
  -1   2  11       25.11       21.40      3.32 o 
   0   2  11       22.23       16.54      4.24 o 
   1   2  11      227.17      219.95     16.00 o 
   2   2  11       79.20       91.97      5.91 o 
   3   2  11       13.70       13.21      2.85 o 
   4   2  11       32.65       29.77      3.56 o 
   5   2  11       71.82       73.97      5.26 o 
   6   2  11       83.16       92.07      4.80 o 
   7   2  11        0.10        0.65      2.68 o 
  -5   3  11       32.69       34.31      2.76 o 
  -4   3  11       50.49       54.77      2.84 o 
  -3   3  11       46.43       45.52      2.75 o 
  -2   3  11       30.12       19.59      2.95 o 
  -1   3  11      224.12      210.94      5.74 o 
   0   3  11        2.49        5.85      3.67 o 
   1   3  11       27.91       28.45      4.46 o 
   2   3  11       29.53       31.27      3.46 o 
   3   3  11      114.35       99.38      4.36 o 
   4   3  11       89.27       80.40      3.81 o 
   5   3  11       12.38       16.96      3.36 o 
   6   3  11        6.22        4.42      2.92 o 
   7   3  11      120.55      131.10      6.66 o 
  -4   4  11        1.51        2.84      2.55 o 
  -3   4  11       45.50       47.40      2.90 o 
  -2   4  11      246.43      248.26      7.39 o 
  -1   4  11       11.48       18.51      2.94 o 
   0   4  11     1376.66     1353.95     27.04 o 
   1   4  11       35.82       34.13      2.86 o 
   2   4  11      463.34      430.72     10.03 o 
   3   4  11        0.03       -1.61      2.89 o 
   4   4  11      125.38      122.78      4.75 o 
   5   4  11       33.20       28.35      2.98 o 
   6   4  11       41.58       45.34      6.55 o 
   7   4  11       77.61       67.89      3.98 o 
  -3   5  11        2.90        5.73      2.25 o 
  -2   5  11       20.84       25.12      2.23 o 
  -1   5  11      535.64      555.93     11.84 o 
   0   5  11      353.94      371.14      8.05 o 
   1   5  11       87.85       88.83      3.27 o 
   2   5  11        2.11        4.09      2.32 o 
   3   5  11       30.21       28.19      2.29 o 
   4   5  11        3.98        2.49      2.65 o 
   5   5  11       47.43       49.87      3.02 o 
   6   5  11       21.49       20.79      2.41 o 
   7   5  11        2.27        0.98      2.61 o 
  -3   6  11        0.33        1.12      3.36 o 
  -2   6  11       40.28       40.15      2.60 o 
  -1   6  11        8.11        5.53      1.92 o 
   0   6  11      196.55      203.30      5.03 o 
   1   6  11       95.34      102.41      3.44 o 
   2   6  11       50.05       47.20      2.69 o 
   3   6  11        5.50        6.82      2.09 o 
   4   6  11      267.96      256.93      7.58 o 
   5   6  11      115.16      109.28      3.55 o 
   6   6  11       23.02       29.26      2.65 o 
  -1   7  11       54.21       60.68      3.00 o 
   0   7  11        9.19        8.02      1.96 o 
   1   7  11       33.28       35.77      2.27 o 
   2   7  11        1.51        0.35      2.06 o 
   3   7  11        2.39        4.64      1.85 o 
   4   7  11        0.38        4.32      3.37 o 
   5   7  11        4.96        4.13      3.04 o 
   1   8  11        4.56        4.48      2.80 o 
   2   8  11       76.77       80.74      3.27 o 
   3   8  11       13.16       12.94      2.28 o 
  -1  -5  12       49.51       55.38      3.11 o 
   0  -5  12      110.56      108.23      3.24 o 
   1  -5  12       24.31       24.64      3.92 o 
  -3  -4  12       82.15       89.64      7.12 o 
  -2  -4  12        3.10        5.83      2.78 o 
  -1  -4  12        1.10        0.83      2.00 o 
   0  -4  12       13.73       19.64      3.64 o 
   1  -4  12       27.32       33.69      1.93 o 
   2  -4  12      385.64      378.21      8.84 o 
   3  -4  12      146.33      143.83      4.53 o 
  -4  -3  12        1.10        0.72      2.28 o 
  -3  -3  12       24.65       25.16      2.56 o 
  -2  -3  12       50.39       50.25      3.07 o 
  -1  -3  12       12.07       13.01      2.72 o 
   0  -3  12        9.09        9.64      2.36 o 
   1  -3  12       29.02       25.90      2.46 o 
   2  -3  12      225.31      230.66      6.44 o 
   3  -3  12        1.53        6.92      2.88 o 
   4  -3  12       24.52       24.56      3.35 o 
   5  -3  12        5.23        0.56      2.80 o 
  -4  -2  12       11.45        8.26      2.55 o 
  -3  -2  12       66.68       69.23      3.84 o 
  -2  -2  12      143.25      138.53      4.82 o 
  -1  -2  12       92.88       97.05      4.32 o 
   0  -2  12        1.10        0.27      2.41 o 
   1  -2  12      103.45      106.26      4.09 o 
   2  -2  12       27.61       27.37      3.42 o 
   3  -2  12        3.62        1.82      2.46 o 
   4  -2  12       37.04       39.87      2.69 o 
   5  -2  12       15.60       16.10      2.87 o 
  -5  -1  12        8.48        9.83      2.03 o 
  -4  -1  12       50.40       49.36      3.06 o 
  -3  -1  12       95.00      101.60      4.21 o 
  -2  -1  12      315.24      315.19      8.65 o 
  -1  -1  12       13.67       19.25      2.94 o 
   0  -1  12      158.34      162.07      5.51 o 
   1  -1  12      243.74      245.51      6.93 o 
   2  -1  12       47.69       50.51      4.21 o 
   3  -1  12      115.41      122.67      4.75 o 
   4  -1  12        0.36       -0.36      2.31 o 
   5  -1  12       19.59       22.85      2.62 o 
   6  -1  12       66.05       66.55      8.12 o 
  -5   0  12        4.20        2.35      2.03 o 
  -4   0  12        6.66        7.62      2.50 o 
  -3   0  12      130.18      122.10      4.56 o 
  -2   0  12       64.60       67.94      3.64 o 
  -1   0  12      125.91      122.12      4.84 o 
   0   0  12       62.23       58.26      4.61 o 
   1   0  12        3.06        4.48      4.32 o 
   2   0  12       15.54       17.54      3.62 o 
   3   0  12        2.00        1.09      2.85 o 
   4   0  12       70.45       70.21      3.29 o 
   5   0  12        6.51        7.03      2.52 o 
   6   0  12       72.53       63.83      4.20 o 
   7   0  12        2.24       -1.68      2.80 o 
  -5   1  12       13.82       15.86      2.14 o 
  -4   1  12        1.02        8.50      4.12 o 
  -3   1  12        4.99        6.61      3.99 o 
  -2   1  12       24.53       17.40      2.89 o 
  -1   1  12        9.18        7.53      2.77 o 
   0   1  12       51.64       44.61      3.81 o 
   1   1  12      102.03       98.35      5.68 o 
   2   1  12        0.44        0.99      3.44 o 
   3   1  12      138.55      143.71      5.43 o 
   4   1  12      112.01      114.15      4.44 o 
   5   1  12      149.63      162.81      5.49 o 
   6   1  12       41.34       37.42      3.55 o 
   7   1  12        2.55        5.77      2.37 o 
  -5   2  12        1.63       -2.80      2.80 o 
  -4   2  12       27.32       30.60      4.47 o 
  -3   2  12        0.64        3.51      3.76 o 
  -2   2  12      327.56      298.67      8.77 o 
  -1   2  12       18.86       14.11      3.15 o 
   0   2  12       44.55       43.94      3.73 o 
   1   2  12      245.69      236.44      9.14 o 
   2   2  12       99.11       94.73      4.21 o 
   3   2  12        0.24        5.85      2.82 o 
   4   2  12      116.94      113.93      3.97 o 
   5   2  12        1.94        6.64      4.31 o 
   6   2  12      148.22      164.05      7.16 o 
   7   2  12        0.80        1.83      2.42 o 
  -4   3  12        5.96        4.73      2.21 o 
  -3   3  12        6.30       10.29      2.18 o 
  -2   3  12       19.82       13.76      2.88 o 
  -1   3  12       77.31       77.47      3.70 o 
   0   3  12        8.72        9.22      3.04 o 
   1   3  12       12.18       12.66      3.67 o 
   2   3  12       42.17       54.04      7.18 o 
   3   3  12      443.05      428.72      9.07 o 
   4   3  12       28.84       34.86      3.16 o 
   5   3  12       23.89       25.97      2.81 o 
   6   3  12        0.44        0.87      2.60 o 
   7   3  12      255.69      250.07      7.30 o 
  -4   4  12       89.36      103.05      4.06 o 
  -3   4  12        0.08        1.69      2.26 o 
  -2   4  12       60.85       56.31      3.01 o 
  -1   4  12        3.06        8.95      3.01 o 
   0   4  12        6.16        6.36      2.57 o 
   1   4  12        3.78        6.44      2.95 o 
   2   4  12       66.59       68.30      3.56 o 
   3   4  12       32.66       35.14      3.57 o 
   4   4  12        0.59        1.43      2.57 o 
   5   4  12        3.83        4.52      2.78 o 
   6   4  12       35.22       35.27      2.70 o 
   7   4  12      118.95      123.05      4.83 o 
  -3   5  12       88.61       96.74      5.10 o 
  -2   5  12       51.91       53.56      2.82 o 
  -1   5  12      302.53      303.39      8.23 o 
   0   5  12      242.07      258.99      7.48 o 
   1   5  12      403.20      401.65      9.05 o 
   2   5  12       24.90       21.62      2.62 o 
   3   5  12      124.53      125.19      4.92 o 
   4   5  12        1.30        6.27      2.78 o 
   5   5  12       15.98       23.89      2.57 o 
   6   5  12       19.33       27.24      5.33 o 
  -2   6  12      106.09      109.40      5.73 o 
  -1   6  12       40.80       40.29      2.21 o 
   0   6  12      150.39      165.05      4.16 o 
   1   6  12      135.79      146.41      5.40 o 
   2   6  12        7.83        5.92      3.00 o 
   3   6  12       25.12       19.48      2.26 o 
   4   6  12       60.07       58.19      2.61 o 
   5   6  12        3.33        3.37      1.81 o 
   6   6  12        7.96        8.16      2.36 o 
   0   7  12        0.32        2.00      1.89 o 
   1   7  12       83.57       89.36      3.39 o 
   2   7  12        1.33        7.24      2.17 o 
   3   7  12       20.76       17.50      2.42 o 
   4   7  12        0.58        2.12      2.26 o 
  -1  -4  13       38.80       37.51      2.77 o 
   0  -4  13        0.86        1.36      2.70 o 
   1  -4  13       63.22       61.06      3.44 o 
   2  -4  13        7.05        4.94      2.15 o 
  -3  -3  13       11.33       15.87      2.55 o 
  -2  -3  13       71.94       79.12      4.98 o 
  -1  -3  13       12.86       12.66      2.65 o 
   0  -3  13       68.58       73.57      6.65 o 
   1  -3  13        2.80        4.71      2.50 o 
   2  -3  13      151.15      147.11      4.40 o 
   3  -3  13        5.74        9.61      2.43 o 
   4  -3  13       19.65       15.68      3.36 o 
  -4  -2  13       16.89       19.76      2.55 o 
  -3  -2  13        0.32       -0.73      2.73 o 
  -2  -2  13       78.79       80.95      5.18 o 
  -1  -2  13      239.32      248.74      7.56 o 
   0  -2  13       49.54       57.20      3.09 o 
   1  -2  13      623.11      661.63     13.62 o 
   2  -2  13       79.04       85.93      3.84 o 
   3  -2  13      281.89      298.60      8.59 o 
   4  -2  13       98.67       91.50      4.30 o 
   5  -2  13       24.89       25.08      2.36 o 
  -4  -1  13        0.48        0.94      2.14 o 
  -3  -1  13        4.79        2.19      2.42 o 
  -2  -1  13        3.78        4.12      2.96 o 
  -1  -1  13       18.64       23.95      3.29 o 
   0  -1  13     1193.54     1261.11     24.73 o 
   1  -1  13      368.00      397.11     11.11 o 
   2  -1  13       28.94       37.61      4.15 o 
   3  -1  13        1.97        2.94      2.55 o 
   4  -1  13        1.22        5.40      2.05 o 
   5  -1  13        0.17        8.52      4.40 o 
  -4   0  13       20.99       19.87      2.55 o 
  -3   0  13       42.12       44.00      3.27 o 
  -2   0  13       30.77       40.85      4.68 o 
  -1   0  13       51.01       54.82      3.51 o 
   0   0  13      143.81      145.73      6.43 o 
   1   0  13      228.22      223.11      7.26 o 
   2   0  13        0.55        3.49      2.80 o 
   3   0  13       94.97       92.33      6.38 o 
   4   0  13      214.84      216.48      6.30 o 
   5   0  13      133.04      124.94      3.92 o 
   6   0  13       16.58       12.82      2.46 o 
  -4   1  13       64.25       68.91      3.53 o 
  -3   1  13       51.64       59.95      3.95 o 
  -2   1  13      297.32      269.81      7.30 o 
  -1   1  13        2.15        8.94      3.38 o 
   0   1  13      170.23      170.78      6.22 o 
   1   1  13      103.14       92.95      5.52 o 
   2   1  13        2.24        2.49      3.11 o 
   3   1  13       10.98       11.19      2.54 o 
   4   1  13       60.92       68.03      3.20 o 
   5   1  13       32.54       43.30      5.74 o 
   6   1  13        2.56        4.16      2.32 o 
  -4   2  13       13.31        7.82      2.05 o 
  -3   2  13       52.48       60.33      3.85 o 
  -2   2  13      149.05      139.27      7.11 o 
  -1   2  13       42.33       43.54      3.83 o 
   0   2  13       50.26       54.47      5.70 o 
   1   2  13      255.87      236.43      7.11 o 
   2   2  13       59.03       53.75      3.49 o 
   3   2  13       46.30       43.22      3.06 o 
   4   2  13       12.98        9.74      2.57 o 
   5   2  13       44.23       49.41      3.52 o 
   6   2  13        0.59        1.63      2.56 o 
  -4   3  13       50.38       57.68      4.48 o 
  -3   3  13        2.87        1.87      2.22 o 
  -2   3  13       96.20       98.01      5.74 o 
  -1   3  13       16.35       17.70      3.16 o 
   0   3  13        6.64        5.31      3.34 o 
   1   3  13       89.11       81.20      3.99 o 
   2   3  13       65.62       61.69      3.47 o 
   3   3  13      379.69      371.61      7.97 o 
   4   3  13      207.03      207.79      5.38 o 
   5   3  13       44.55       52.54      2.95 o 
   6   3  13        0.35       -2.40      2.40 o 
  -3   4  13        1.25        5.85      2.28 o 
  -2   4  13        8.96       12.99      2.06 o 
  -1   4  13        2.69       -0.78      2.41 o 
   0   4  13        8.48       11.26      3.07 o 
   1   4  13       12.45        9.73      2.69 o 
   2   4  13      153.60      159.37      5.23 o 
   3   4  13       38.98       48.77      4.41 o 
   4   4  13       14.43       20.25      2.48 o 
   5   4  13        6.46        6.69      2.16 o 
   6   4  13        7.00       15.63      5.15 o 
  -2   5  13       89.63       95.32      5.54 o 
  -1   5  13       51.63       53.91      2.87 o 
   0   5  13      110.14      115.87      4.27 o 
   1   5  13      236.63      239.58      7.02 o 
   2   5  13        1.08        1.03      2.98 o 
   3   5  13       15.33       31.34      8.28 o 
   4   5  13       16.48       20.30      3.03 o 
   5   5  13        5.20        4.99      2.06 o 
   6   5  13       25.74       28.48      2.97 o 
  -1   6  13        7.67        6.16      2.36 o 
   0   6  13        2.55        7.06      2.79 o 
   1   6  13       83.22       91.36      6.95 o 
   2   6  13      126.37      127.37      9.72 o 
   3   6  13        0.11        2.10      3.18 o 
   4   6  13       68.24       89.26      4.39 o 
   5   6  13       33.03       36.72      3.14 o 
   1   7  13       86.08       90.26      3.05 o 
   2   7  13        6.53        7.82      1.77 o 
   3   7  13        2.39        1.92      3.00 o 
  -1  -3  14        9.75       16.42      3.64 o 
   0  -3  14       24.52       29.03      3.35 o 
   1  -3  14        5.95        5.68      2.03 o 
   2  -3  14        2.09        2.60      1.94 o 
  -2  -2  14        0.13       -2.69      2.69 o 
  -1  -2  14      142.46      162.84      7.32 o 
   0  -2  14        7.58        9.40      2.60 o 
   1  -2  14       53.03       60.49      3.02 o 
   2  -2  14       18.06       16.72      3.31 o 
   3  -2  14        2.49        4.70      2.64 o 
   4  -2  14        0.02       -0.35      1.81 o 
  -3  -1  14       60.58       76.80      3.66 o 
  -2  -1  14       56.72       60.69      4.54 o 
  -1  -1  14        2.56        3.53      3.10 o 
   0  -1  14       49.52       48.41      3.11 o 
   1  -1  14       13.08       21.79      2.74 o 
   2  -1  14      528.36      555.00     13.71 o 
   3  -1  14        4.38        8.22      2.31 o 
   4  -1  14       89.95       83.94      3.56 o 
   5  -1  14        7.99        9.30      1.89 o 
  -3   0  14       18.91       18.79      3.24 o 
  -2   0  14        1.27        4.12      2.67 o 
  -1   0  14      306.27      314.39      8.13 o 
   0   0  14       65.23       70.31      5.01 o 
   1   0  14      604.01      593.10     13.57 o 
   2   0  14      239.86      250.96      7.23 o 
   3   0  14       47.60       47.70      2.87 o 
   4   0  14        0.09        1.77      2.04 o 
   5   0  14       78.83       77.92      3.00 o 
  -3   1  14      129.13      119.83      4.91 o 
  -2   1  14        9.29       10.33      4.28 o 
  -1   1  14       46.51       42.80      3.27 o 
   0   1  14        8.17        9.09      3.15 o 
   1   1  14      125.81      127.09      6.07 o 
   2   1  14        0.43        3.17      2.64 o 
   3   1  14       11.72       10.18      2.20 o 
   4   1  14       53.16       57.99      2.84 o 
   5   1  14        1.94        4.06      2.23 o 
   6   1  14       19.64       14.56      2.55 o 
  -3   2  14      121.22      113.46      4.58 o 
  -2   2  14       68.14       49.95      3.41 o 
  -1   2  14        1.54        3.28      2.43 o 
   0   2  14        2.60        2.43      3.00 o 
   1   2  14       60.03       54.04      4.68 o 
   2   2  14       26.14       30.84      4.68 o 
   3   2  14       28.40       28.15      2.65 o 
   4   2  14       36.71       36.63      2.62 o 
   5   2  14       79.52       87.14      3.77 o 
   6   2  14       17.83       18.04      3.23 o 
  -3   3  14       12.80       14.47      2.28 o 
  -2   3  14       48.29       46.29      2.90 o 
  -1   3  14       29.20       31.94      3.88 o 
   0   3  14       50.37       50.45      3.51 o 
   1   3  14        3.17        5.69      2.75 o 
   2   3  14       14.40       14.05      2.59 o 
   3   3  14       15.73       16.06      2.35 o 
   4   3  14       13.22       10.31      2.16 o 
   5   3  14        0.24        4.44      2.38 o 
   6   3  14        2.82        1.36      1.93 o 
  -2   4  14        5.59        6.40      6.16 o 
  -1   4  14       48.77       56.95      3.70 o 
   0   4  14        1.64        1.23      2.48 o 
   1   4  14       55.28       57.10      4.31 o 
   2   4  14        3.06        2.30      2.68 o 
   3   4  14        1.60        6.89      2.72 o 
   4   4  14       15.40       20.25      3.09 o 
   5   4  14        4.56        5.75      2.26 o 
   6   4  14       28.02       34.27      3.64 o 
  -1   5  14       81.08       87.43      7.28 o 
   0   5  14       99.88      101.00      5.73 o 
   1   5  14       18.78       27.19      5.62 o 
   2   5  14      438.09      459.39     14.49 o 
   3   5  14      161.20      177.46      9.78 o 
   4   5  14      111.48      124.62      4.93 o 
   5   5  14       41.66       52.80      2.87 o 
   0   6  14       22.23       24.01      2.46 o 
   1   6  14      284.68      301.52     10.12 o 
   2   6  14      274.29      305.05     12.67 o 
   3   6  14       39.49       56.13      4.25 o 
   4   6  14        5.20       10.95      2.85 o 
  -1  -2  15       43.26       49.51      4.76 o 
   0  -2  15        0.27        0.22      2.30 o 
   1  -2  15       25.76       30.17      3.55 o 
   2  -2  15        2.08        1.25      1.78 o 
  -2  -1  15       63.24       64.80      3.75 o 
  -1  -1  15       15.58       19.94      3.35 o 
   0  -1  15       94.76       99.35      4.39 o 
   1  -1  15       33.13       29.96      2.63 o 
   2  -1  15       10.35        8.30      3.43 o 
   3  -1  15       80.22       83.98      3.85 o 
   4  -1  15       44.01       38.64      3.92 o 
  -2   0  15        5.34        6.78      2.30 o 
  -1   0  15      147.63      159.60      9.52 o 
   0   0  15       28.59       31.11      2.74 o 
   1   0  15        6.66        8.30      2.31 o 
   2   0  15       40.64       47.85      3.09 o 
   3   0  15      103.89      112.44      3.92 o 
   4   0  15        2.20        3.77      1.99 o 
  -2   1  15       22.88       30.87      3.35 o 
  -1   1  15       28.29       30.00      2.53 o 
   0   1  15      116.08      115.26      5.74 o 
   1   1  15        3.66        2.17      2.99 o 
   2   1  15       54.83       56.56      2.93 o 
   3   1  15       17.18       17.25      2.20 o 
   4   1  15       25.91       29.66      2.24 o 
   5   1  15        7.83        7.28      1.88 o 
  -2   2  15        0.00        4.18      3.36 o 
  -1   2  15        3.01        0.97      2.75 o 
   0   2  15       46.78       33.13      3.25 o 
   1   2  15        8.37       15.24      2.95 o 
   2   2  15        0.28        6.40      2.67 o 
   3   2  15       37.49       42.81      2.45 o 
   4   2  15       12.06       10.31      2.02 o 
   5   2  15       69.47       74.62      3.14 o 
  -2   3  15       31.84       33.84      2.95 o 
  -1   3  15       29.98       23.81      4.03 o 
   0   3  15      201.99      196.39      6.15 o 
   1   3  15        0.06       -2.51      2.51 o 
   2   3  15       30.18       33.23      2.99 o 
   3   3  15       19.93       15.91      2.99 o 
   4   3  15       19.20       23.13      2.23 o 
   5   3  15       38.35       40.62      2.23 o 
  -1   4  15        1.51       -1.12      3.92 o 
   0   4  15        2.79        5.60      5.04 o 
   1   4  15       35.20       36.34      3.29 o 
   2   4  15       23.79       25.68      2.31 o 
   3   4  15        8.71        8.18      2.95 o 
   4   4  15       63.17       68.75      3.57 o 
   5   4  15      159.75      175.86      7.92 o 
   0   5  15       50.63       63.00      4.36 o 
   1   5  15       14.21       17.80      3.75 o 
   2   5  15       10.88       12.75      3.39 o 
   3   5  15        0.56        3.23      2.37 o 
   4   5  15       33.25       33.68      3.04 o 
   0  -1  16       76.12       71.68      5.60 o 
   1  -1  16       61.11       57.56      5.04 o 
   2  -1  16       99.90      100.24      6.72 o 
  -1   0  16       24.56       29.68      3.92 o 
   0   0  16        5.24        3.83      2.11 o 
   1   0  16       24.89       26.71      3.07 o 
   2   0  16      553.27      564.61     17.12 o 
   3   0  16      183.99      175.17      5.82 o 
  -1   1  16        1.58        5.04      2.38 o 
   0   1  16       36.58       44.79      3.28 o 
   1   1  16        5.75        6.31      3.20 o 
   2   1  16       54.44       57.84      3.23 o 
   3   1  16        9.00       10.73      1.87 o 
   4   1  16        5.54        5.14      2.15 o 
  -1   2  16       84.42       82.32      6.72 o 
   0   2  16       68.56       69.82      7.56 o 
   1   2  16       14.88       16.24      8.40 o 
   2   2  16       31.03       35.06      2.77 o 
   3   2  16       68.75       75.84      3.00 o 
   4   2  16        2.77        1.19      1.73 o 
   0   3  16      157.04      160.61      7.05 o 
   1   3  16        1.10        6.41      4.69 o 
   2   3  16       39.12       45.17      4.40 o 
   3   3  16       36.15       39.93      2.23 o 
   4   3  16       32.64       38.01      3.35 o 
   1   4  16       26.37       31.81      3.19 o 
   2   4  16        6.92        2.29      3.82 o 
   3   4  16       49.21       54.14      2.81 o 
                                                 
